# Supplementary material for: Identification of CDT1 as a prognostic marker in human lung adenocarcinoma using bioinformatics approaches
Source: PeerJ. 2023 Sep 28;11:e16166. doi: 10.7717/peerj.16166 (PMC10542661; doi:10.7717/peerj.16166)
Supplement: Supplemental Information 1 [file peerj-11-16166-s001.txt]

tissue	sample_type	tpm
ACC	normal	-1.5522
ACC	normal	-0.8339
ACC	normal	-0.5332
ACC	normal	0.6608
ACC	normal	-0.6873
ACC	normal	0.0014
ACC	normal	0.7916
ACC	normal	-0.4131
ACC	normal	-0.5756
ACC	normal	-0.3752
ACC	normal	0.2029
ACC	normal	-2.4659
ACC	normal	-0.7108
ACC	normal	-4.035
ACC	normal	1.0573
ACC	normal	0.7748
ACC	normal	0.9268
ACC	normal	-0.3201
ACC	normal	-1.3921
ACC	normal	-1.5105
ACC	normal	0.7146
ACC	normal	-2.3147
ACC	normal	-0.3201
ACC	normal	-1.4305
ACC	normal	-1.9942
ACC	normal	-0.2498
ACC	normal	1.9822
ACC	normal	-0.6416
ACC	normal	-1.1811
ACC	normal	-0.9971
ACC	normal	0.4233
ACC	normal	0.1388
ACC	normal	-1.3921
ACC	normal	-0.9971
ACC	normal	-0.9132
ACC	normal	-1.3548
ACC	normal	-0.5756
ACC	normal	0.4552
ACC	normal	-1.0262
ACC	normal	-2.114
ACC	normal	0.1257
ACC	normal	-0.5125
ACC	normal	0.058
ACC	normal	0.8568
ACC	normal	-2.114
ACC	normal	0.346
ACC	normal	-1.0559
ACC	normal	-2.2447
ACC	normal	-0.8599
ACC	normal	-0.6873
ACC	normal	-0.2159
ACC	normal	-0.8084
ACC	normal	-0.3201
ACC	normal	-1.3548
ACC	normal	-1.0862
ACC	normal	1.787
ACC	normal	1.5661
ACC	normal	-1.1172
ACC	normal	-0.1031
ACC	normal	-0.9406
ACC	normal	0.9789
ACC	normal	1.125
ACC	normal	-1.0262
ACC	normal	1.4335
ACC	normal	0.2154
ACC	normal	-0.1504
ACC	normal	-0.4719
ACC	normal	-1.685
ACC	normal	-0.2845
ACC	normal	0.3796
ACC	normal	0.2154
ACC	normal	-1.3183
ACC	normal	-0.5332
ACC	normal	-0.5756
ACC	normal	0.3907
ACC	normal	-0.4131
ACC	normal	0.8327
ACC	normal	-1.2142
ACC	normal	-0.1665
ACC	normal	-0.3566
ACC	normal	0.6145
ACC	normal	-0.7108
ACC	normal	-0.2159
ACC	normal	-1.3183
ACC	normal	-1.1488
ACC	normal	0.4447
ACC	normal	-2.4659
ACC	normal	0.1388
ACC	normal	-0.5973
ACC	normal	0.0718
ACC	normal	-0.9686
ACC	normal	0.9493
ACC	normal	0.547
ACC	normal	-0.4325
ACC	normal	-0.4921
ACC	normal	-0.5332
ACC	normal	-9.9658
ACC	normal	0.4657
ACC	normal	0.7748
ACC	normal	0.517
ACC	normal	0.1257
ACC	normal	-1.0862
ACC	normal	0.4761
ACC	normal	0.2154
ACC	normal	-0.7108
ACC	normal	-0.3383
ACC	normal	-0.2498
ACC	normal	2.2931
ACC	normal	-1.3921
ACC	normal	-0.013
ACC	normal	1.4911
ACC	normal	-0.9132
ACC	normal	0.547
ACC	normal	-0.3201
ACC	normal	-0.8863
ACC	normal	-0.7588
ACC	normal	-0.0725
ACC	normal	-0.0725
ACC	normal	0.9419
ACC	normal	0.2029
ACC	normal	-1.2481
ACC	normal	-0.7588
ACC	normal	-1.9942
ACC	normal	-1.7809
ACC	normal	-1.3921
ACC	normal	-2.3147
ACC	normal	-0.0425
ACC	normal	0.058
ACC	tumor	1.5415
ACC	tumor	3.3647
ACC	tumor	2.8582
ACC	tumor	2.5313
ACC	tumor	-1.8836
ACC	tumor	4.366
ACC	tumor	3.6646
ACC	tumor	3.402
ACC	tumor	4.4771
ACC	tumor	4.287
ACC	tumor	2.4035
ACC	tumor	0.1903
ACC	tumor	5.2559
ACC	tumor	0.7748
ACC	tumor	3.9108
ACC	tumor	0.3231
ACC	tumor	4.588
ACC	tumor	0.6425
ACC	tumor	1.7053
ACC	tumor	4.7464
ACC	tumor	0.8961
ACC	tumor	4.5717
ACC	tumor	2.4857
ACC	tumor	2.3251
ACC	tumor	5.1981
ACC	tumor	2.7721
ACC	tumor	1.3567
ACC	tumor	1.3735
ACC	tumor	-2.114
ACC	tumor	4.1883
ACC	tumor	3.2752
ACC	tumor	2.5338
ACC	tumor	2.4518
ACC	tumor	1.412
ACC	tumor	4.1178
ACC	tumor	4.2899
ACC	tumor	3.0305
ACC	tumor	1.8524
ACC	tumor	4.8084
ACC	tumor	4.3234
ACC	tumor	2.3135
ACC	tumor	0.0854
ACC	tumor	5.558
ACC	tumor	3.5374
ACC	tumor	1.7185
ACC	tumor	5.0206
ACC	tumor	5.7777
ACC	tumor	-2.5479
ACC	tumor	2.59
ACC	tumor	-0.1993
ACC	tumor	2.5828
ACC	tumor	1.5316
ACC	tumor	-0.5756
ACC	tumor	-1.2828
ACC	tumor	1.1641
ACC	tumor	5.864
ACC	tumor	1.6604
ACC	tumor	4.4135
ACC	tumor	1.3167
ACC	tumor	0.4233
ACC	tumor	2.5804
ACC	tumor	0.1903
ACC	tumor	-0.8339
ACC	tumor	-0.0425
ACC	tumor	-1.8836
ACC	tumor	1.2696
ACC	tumor	1.4065
ACC	tumor	2.1476
ACC	tumor	2.1313
ACC	tumor	2.6487
ACC	tumor	2.694
ACC	tumor	4.2721
ACC	tumor	0.7058
ACC	tumor	4.421
ACC	tumor	-0.0574
ACC	tumor	0.547
ACC	tumor	5.2817
BLCA	normal	-2.114
BLCA	normal	-2.0529
BLCA	normal	-3.3076
BLCA	normal	-0.9971
BLCA	normal	-3.0469
BLCA	normal	1.4065
BLCA	normal	1.3167
BLCA	normal	-1.7322
BLCA	normal	0.2522
BLCA	tumor	3.3407
BLCA	tumor	3.4997
BLCA	tumor	2.9802
BLCA	tumor	3.3221
BLCA	tumor	3.7857
BLCA	tumor	5.406
BLCA	tumor	3.8739
BLCA	tumor	2.4908
BLCA	tumor	4.1716
BLCA	tumor	3.3952
BLCA	tumor	3.9829
BLCA	tumor	4.5559
BLCA	tumor	5.151
BLCA	tumor	3.8886
BLCA	tumor	3.4424
BLCA	tumor	4.3737
BLCA	tumor	4.7099
BLCA	tumor	1.6695
BLCA	tumor	3.6928
BLCA	tumor	4.4713
BLCA	tumor	5.4098
BLCA	tumor	2.8096
BLCA	tumor	3.7593
BLCA	tumor	1.1897
BLCA	tumor	1.868286
BLCA	tumor	3.595466
BLCA	tumor	2.361121
BLCA	normal	-3.816
BLCA	tumor	5.0631
BLCA	tumor	3.9856
BLCA	tumor	3.4543
BLCA	tumor	3.4304
BLCA	tumor	4.2204
BLCA	tumor	4.0748
BLCA	normal	-2.3884
BLCA	tumor	4.1804
BLCA	tumor	3.3521
BLCA	tumor	1.6604
BLCA	normal	-1.9942
BLCA	tumor	3.8915
BLCA	normal	-2.3884
BLCA	tumor	2.8361
BLCA	tumor	4.1539
BLCA	normal	2.5948
BLCA	tumor	6.2207
BLCA	tumor	3.927
BLCA	normal	3.208
BLCA	tumor	3.449
BLCA	tumor	5.6519
BLCA	normal	1.0079
BLCA	tumor	3.7741
BLCA	normal	1.5316
BLCA	tumor	3.5523
BLCA	tumor	3.9108
BLCA	tumor	4.8585
BLCA	tumor	3.2632
BLCA	tumor	3.7116
BLCA	tumor	3.8925
BLCA	tumor	3.1278
BLCA	tumor	5.8858
BLCA	tumor	3.7825
BLCA	tumor	3.0859
BLCA	tumor	3.8896
BLCA	tumor	5.2361
BLCA	tumor	4.2892
BLCA	tumor	4.7159
BLCA	tumor	2.6464
BLCA	tumor	0.6145
BLCA	tumor	4.1044
BLCA	tumor	2.6348
BLCA	tumor	1.6281
BLCA	tumor	0.605
BLCA	tumor	3.2722
BLCA	tumor	2.0742
BLCA	tumor	2.9562
BLCA	tumor	0.8805
BLCA	tumor	1.3511
BLCA	tumor	1.6187
BLCA	tumor	3.8541
BLCA	tumor	2.9432
BLCA	tumor	2.3592
BLCA	tumor	2.5462
BLCA	tumor	2.9413
BLCA	tumor	3.136
BLCA	tumor	2.7951
BLCA	tumor	0.2522
BLCA	tumor	4.1194
BLCA	normal	3.7464
BLCA	tumor	1.9149
BLCA	tumor	3.755
BLCA	normal	0.2029
BLCA	tumor	3.3675
BLCA	tumor	3.944
BLCA	tumor	2.4675
BLCA	tumor	2.7679
BLCA	tumor	2.5288
BLCA	tumor	2.685
BLCA	tumor	3.6042
BLCA	tumor	4.6201
BLCA	tumor	0.9268
BLCA	tumor	1.6093
BLCA	tumor	2.8402
BLCA	tumor	4.1211
BLCA	tumor	2.4985
BLCA	tumor	4.001
BLCA	tumor	3.6054
BLCA	tumor	2.4831
BLCA	tumor	3.6612
BLCA	tumor	3.1797
BLCA	tumor	2.2753
BLCA	tumor	4.0366
BLCA	tumor	4.2181
BLCA	tumor	1.3735
BLCA	tumor	4.4463
BLCA	tumor	5.4189
BLCA	tumor	4.637
BLCA	tumor	2.2872
BLCA	tumor	4.5577
BLCA	tumor	5.6303
BLCA	tumor	4.0816
BLCA	tumor	4.6742
BLCA	tumor	3.6939
BLCA	tumor	4.1449
BLCA	tumor	4.796
BLCA	tumor	3.2885
BLCA	tumor	5.1803
BLCA	tumor	4.6719
BLCA	tumor	3.2722
BLCA	tumor	1.7617
BLCA	tumor	4.2033
BLCA	tumor	4.1547
BLCA	tumor	4.1449
BLCA	tumor	2.1925
BLCA	tumor	3.7335
BLCA	tumor	3.8521
BLCA	tumor	2.6805
BLCA	tumor	4.1836
BLCA	tumor	3.9166
BLCA	tumor	4.0497
BLCA	tumor	4.8284
BLCA	tumor	4.1828
BLCA	tumor	4.8182
BLCA	tumor	2.9893
BLCA	tumor	3.1701
BLCA	tumor	4.235
BLCA	tumor	3.5399
BLCA	tumor	3.4318
BLCA	tumor	3.7867
BLCA	tumor	4.0765
BLCA	tumor	4.9887
BLCA	tumor	4.0943
BLCA	tumor	3.3032
BLCA	tumor	1.7403
BLCA	tumor	3.7006
BLCA	tumor	1.9111
BLCA	tumor	2.4518
BLCA	tumor	4.8238
BLCA	tumor	3.7836
BLCA	tumor	4.1376
BLCA	tumor	3.9571
BLCA	tumor	0.8327
BLCA	tumor	2.3953
BLCA	tumor	5.0392
BLCA	tumor	2.1925
BLCA	tumor	3.0961
BLCA	tumor	3.6451
BLCA	tumor	3.8289
BLCA	tumor	4.3392
BLCA	tumor	5.436
BLCA	tumor	1.4704
BLCA	tumor	2.7051
BLCA	tumor	3.8876
BLCA	tumor	2.876
BLCA	tumor	4.6124
BLCA	tumor	4.4108
BLCA	tumor	3.4398
BLCA	tumor	4.7861
BLCA	tumor	4.9435
BLCA	tumor	3.0533
BLCA	tumor	4.8871
BLCA	tumor	4.5136
BLCA	tumor	4.2929
BLCA	tumor	3.4843
BLCA	tumor	4.0127
BLCA	tumor	2.5634
BLCA	tumor	4.0532
BLCA	tumor	3.9496
BLCA	tumor	4.0207
BLCA	tumor	1.8323
BLCA	tumor	4.7274
BLCA	tumor	3.5994
BLCA	tumor	2.8858
BLCA	tumor	4.8187
BLCA	tumor	1.9712
BLCA	tumor	2.2603
BLCA	tumor	2.4439
BLCA	tumor	3.5584
BLCA	tumor	3.3703
BLCA	tumor	2.5213
BLCA	tumor	3.7127
BLCA	tumor	4.9069
BLCA	tumor	3.1112
BLCA	tumor	3.034
BLCA	tumor	4.8963
BLCA	tumor	3.0671
BLCA	tumor	4.5589
BLCA	tumor	3.6838
BLCA	tumor	3.7193
BLCA	tumor	2.9032
BLCA	tumor	3.9487
BLCA	tumor	4.5374
BLCA	tumor	2.8137
BLCA	tumor	3.864
BLCA	tumor	5.0027
BLCA	tumor	3.7127
BLCA	tumor	4.0969
BLCA	tumor	5.1351
BLCA	tumor	4.3876
BLCA	tumor	5.1023
BLCA	tumor	1.4704
BLCA	tumor	4.9275
BLCA	tumor	0.03
BLCA	tumor	3.2587
BLCA	tumor	2.8034
BLCA	tumor	3.0944
BLCA	tumor	4.6118
BLCA	tumor	3.1939
BLCA	tumor	4.8136
BLCA	tumor	1.2271
BLCA	tumor	4.2274
BLCA	tumor	3.6748
BLCA	tumor	1.5563
BLCA	tumor	5.8301
BLCA	tumor	3.483
BLCA	tumor	3.8729
BLCA	tumor	4.4719
BLCA	tumor	1.0573
BLCA	tumor	4.1228
BLCA	tumor	3.3293
BLCA	tumor	4.0688
BLCA	tumor	5.7093
BLCA	tumor	3.8095
BLCA	tumor	3.8002
BLCA	normal	0.2642
BLCA	tumor	5.3927
BLCA	tumor	4.5293
BLCA	tumor	5.1301
BLCA	tumor	4.9369
BLCA	tumor	3.4894
BLCA	tumor	4.0824
BLCA	normal	-0.0574
BLCA	tumor	4.1547
BLCA	tumor	5.8187
BLCA	tumor	3.6006
BLCA	tumor	4.2243
BLCA	normal	3.716
BLCA	tumor	2.8361
BLCA	normal	2.1925
BLCA	tumor	1.412
BLCA	normal	0.2881
BLCA	tumor	3.981
BLCA	normal	0.5271
BLCA	tumor	4.4771
BLCA	tumor	5.1518
BLCA	tumor	2.8681
BLCA	tumor	3.9792
BLCA	tumor	5.5311
BLCA	tumor	2.5462
BLCA	tumor	4.6657
BLCA	tumor	3.5706
BLCA	tumor	4.4848
BLCA	tumor	3.837
BLCA	tumor	3.4251
BLCA	tumor	3.3828
BLCA	tumor	3.5815
BLCA	tumor	3.6623
BLCA	tumor	3.551
BLCA	tumor	3.9774
BLCA	tumor	4.1277
BLCA	tumor	3.8778
BLCA	tumor	3.5694
BLCA	tumor	3.4687
BLCA	tumor	4.1186
BLCA	tumor	5.6999
BLCA	tumor	2.5011
BLCA	tumor	4.5324
BLCA	tumor	4.0127
BLCA	tumor	4.174
BLCA	tumor	0.688
BLCA	tumor	3.8521
BLCA	tumor	3.5694
BLCA	tumor	4.7312
BLCA	tumor	5.7978
BLCA	tumor	5.197
BLCA	tumor	3.9337
BLCA	tumor	2.128
BLCA	tumor	3.7269
BLCA	normal	-0.4921
BLCA	tumor	1.8404
BLCA	tumor	4.2281
BLCA	tumor	5.6674
BLCA	normal	-2.5479
BLCA	tumor	4.7049
BLCA	tumor	3.5473
BLCA	normal	1.8201
BLCA	tumor	3.4034
BLCA	tumor	3.1095
BLCA	tumor	4.5154
BLCA	tumor	2.6232
BLCA	tumor	3.3966
BLCA	tumor	3.9856
BLCA	tumor	3.1409
BLCA	tumor	2.8542
BLCA	tumor	3.6748
BLCA	tumor	2.4465
BLCA	tumor	3.4713
BLCA	tumor	5.2862
BLCA	tumor	4.4647
BLCA	tumor	1.8564
BLCA	tumor	2.8838
BLCA	tumor	5.3625
BLCA	tumor	5.0108
BLCA	tumor	4.5705
BLCA	tumor	4.1359
BLCA	tumor	3.9185
BLCA	tumor	2.1702
BLCA	tumor	3.9901
BLCA	tumor	3.8798
BLCA	tumor	3.7127
BLCA	tumor	4.4686
BLCA	tumor	4.9132
BLCA	tumor	3.1045
BLCA	tumor	4.0584
BLCA	tumor	4.3335
BLCA	tumor	3.2572
BLCA	tumor	3.0393
BLCA	tumor	2.3564
BLCA	tumor	4.686
BLCA	tumor	4.1169
BLCA	tumor	4.0875
BLCA	tumor	1.4547
BLCA	tumor	4.6588
BLCA	tumor	5.7331
BLCA	tumor	4.4926
BLCA	tumor	4.0713
BLCA	tumor	4.2847
BLCA	tumor	3.3003
BLCA	tumor	2.128
BLCA	tumor	2.753
BLCA	tumor	2.5804
BLCA	tumor	1.3225
BLCA	tumor	4.2495
BLCA	tumor	4.1036
BLCA	tumor	3.2267
BLCA	tumor	2.5112
BLCA	tumor	4.3611
BLCA	tumor	3.0961
BLCA	tumor	6.5289
BLCA	tumor	3.8044
BLCA	tumor	3.2587
BLCA	tumor	1.614
BLCA	tumor	3.5754
BLCA	tumor	4.7496
BLCA	tumor	3.9261
BLCA	tumor	3.8531
BLCA	tumor	4.6159
BLCA	tumor	4.2609
BLCA	tumor	4.0824
BLCA	tumor	5.3356
BLCA	tumor	5.6871
BLCA	tumor	4.4216
BLCA	tumor	3.4622
BLCA	tumor	3.8116
BLCA	tumor	3.9515
BLCA	tumor	2.8681
BLCA	tumor	4.996
BLCA	tumor	4.858
BLCA	tumor	3.3911
BLCA	tumor	4.166
BLCA	tumor	4.4243
BLCA	tumor	4.6118
BLCA	tumor	4.8375
BLCA	tumor	4.865
BLCA	tumor	4.1111
BLCA	tumor	3.0859
BLCA	tumor	5.1127
BLCA	tumor	1.7575
BLCA	tumor	2.1702
BLCA	tumor	4.208
BLCA	tumor	5.5417
BLCA	tumor	0.4016
BLCA	tumor	3.6748
BLCA	tumor	2.667
BLCA	tumor	4.9621
BLCA	tumor	2.6895
BLCA	tumor	4.7549
BLCA	tumor	3.9524
BLCA	tumor	4.3335
BLCA	tumor	3.7291
BLCA	tumor	3.0393
BLCA	tumor	2.8219
BLCA	tumor	0.7999
BLCA	tumor	3.6018
BLCA	tumor	1.816
BLCA	tumor	2.362
BLCA	tumor	3.4384
BLCA	tumor	4.7544
BLCA	tumor	2.9507
BLCA	tumor	5.2777
BLCA	tumor	5.3136
BLCA	tumor	4.0858
BLCA	tumor	4.7291
BLCA	tumor	3.9185
BLCA	tumor	2.5011
BLCA	tumor	3.6861
BLCA	tumor	3.4197
BLCA	tumor	5.2122
BLCA	tumor	2.9109
BLCA	tumor	3.5199
BLCA	tumor	2.8422
BLCA	tumor	5.3597
BLCA	tumor	4.1764
BLCA	tumor	5.0989
BLCA	tumor	4.4189
BLCA	tumor	2.5996
BLCA	tumor	3.2557
BRCA	normal	-1.1488
BRCA	normal	-1.4305
BRCA	normal	-1.9942
BRCA	normal	-0.8084
BRCA	normal	-1.0262
BRCA	normal	0.6145
BRCA	normal	-2.3884
BRCA	normal	-0.3201
BRCA	normal	0.7146
BRCA	normal	2.167
BRCA	normal	-0.4719
BRCA	normal	-0.5973
BRCA	normal	-1.5105
BRCA	normal	0.3115
BRCA	normal	-2.0529
BRCA	normal	-0.2159
BRCA	normal	-1.4699
BRCA	normal	-0.5332
BRCA	normal	-0.2159
BRCA	normal	1.2394
BRCA	normal	-4.2934
BRCA	normal	0.6969
BRCA	normal	-0.0877
BRCA	normal	-0.8339
BRCA	normal	-0.9686
BRCA	normal	-1.3921
BRCA	normal	0.2998
BRCA	normal	-1.3921
BRCA	normal	-1.1172
BRCA	normal	-1.4699
BRCA	normal	-1.2828
BRCA	normal	0.0854
BRCA	normal	0.688
BRCA	normal	0.9268
BRCA	normal	-2.1779
BRCA	normal	0.9038
BRCA	normal	1.3679
BRCA	normal	-1.3921
BRCA	normal	-1.0862
BRCA	normal	1.0433
BRCA	normal	-0.394
BRCA	normal	-0.5543
BRCA	normal	2.4144
BRCA	normal	0.1776
BRCA	normal	-0.7346
BRCA	normal	-1.9942
BRCA	normal	0.2762
BRCA	normal	1.0573
BRCA	normal	-2.8262
BRCA	normal	0.2998
BRCA	normal	0.3796
BRCA	normal	-2.8262
BRCA	normal	0.2154
BRCA	normal	-1.6394
BRCA	normal	0.9038
BRCA	normal	0.8883
BRCA	normal	-2.5479
BRCA	normal	-1.5951
BRCA	normal	0.4657
BRCA	normal	-2.7274
BRCA	normal	1.0779
BRCA	normal	-1.3183
BRCA	normal	-0.2328
BRCA	normal	-1.685
BRCA	normal	-1.5105
BRCA	normal	-2.3147
BRCA	normal	-2.6349
BRCA	normal	-1.4699
BRCA	normal	-1.5951
BRCA	normal	0.099
BRCA	normal	-1.4305
BRCA	normal	-0.2159
BRCA	normal	0.4552
BRCA	normal	-1.2142
BRCA	normal	-0.6416
BRCA	normal	1.2085
BRCA	normal	0.9191
BRCA	normal	-1.9379
BRCA	normal	-0.9686
BRCA	normal	-0.5543
BRCA	normal	-0.1345
BRCA	normal	-2.1779
BRCA	normal	-1.9379
BRCA	normal	-0.9686
BRCA	normal	-1.6394
BRCA	normal	0.7321
BRCA	normal	-0.0277
BRCA	normal	-1.5951
BRCA	normal	0.7999
BRCA	normal	-0.8863
BRCA	normal	-2.1779
BRCA	normal	-1.4699
BRCA	normal	0.8327
BRCA	normal	0.1388
BRCA	normal	-0.0877
BRCA	normal	3.287
BRCA	normal	-0.3201
BRCA	normal	-0.0277
BRCA	normal	-0.6193
BRCA	normal	-0.1345
BRCA	normal	0.2762
BRCA	normal	-1.5951
BRCA	normal	-0.394
BRCA	normal	-0.4131
BRCA	normal	-1.7809
BRCA	normal	-3.6259
BRCA	normal	-0.5543
BRCA	normal	0.2762
BRCA	normal	-0.8863
BRCA	normal	-0.5756
BRCA	normal	0.099
BRCA	normal	-0.5756
BRCA	normal	-1.0862
BRCA	normal	-0.1828
BRCA	normal	2.2842
BRCA	normal	-0.4921
BRCA	normal	0.3573
BRCA	normal	-0.3752
BRCA	normal	-0.7834
BRCA	normal	-1.3921
BRCA	normal	-1.9379
BRCA	normal	-0.6873
BRCA	normal	-1.9942
BRCA	normal	-1.1811
BRCA	normal	-0.7346
BRCA	normal	-2.1779
BRCA	normal	-1.8836
BRCA	normal	-1.2828
BRCA	normal	0.2277
BRCA	normal	-0.5543
BRCA	normal	-0.3566
BRCA	normal	-2.9324
BRCA	normal	0.346
BRCA	normal	-1.0262
BRCA	normal	-0.8084
BRCA	normal	0.3115
BRCA	normal	0.3231
BRCA	normal	-0.8339
BRCA	normal	0.1388
BRCA	normal	0.6239
BRCA	normal	-0.1187
BRCA	normal	-1.6394
BRCA	normal	-1.3921
BRCA	normal	-0.9686
BRCA	normal	-2.0529
BRCA	normal	0.8164
BRCA	normal	-1.4699
BRCA	normal	-1.2828
BRCA	normal	-0.1031
BRCA	normal	1.3956
BRCA	normal	-0.7346
BRCA	normal	-2.1779
BRCA	normal	-1.1172
BRCA	normal	-0.2328
BRCA	normal	0.1648
BRCA	normal	0.6969
BRCA	normal	-1.8836
BRCA	normal	-2.5479
BRCA	normal	0.6608
BRCA	normal	-0.4719
BRCA	normal	-1.685
BRCA	normal	-2.0529
BRCA	normal	-0.5756
BRCA	normal	-0.2498
BRCA	normal	-1.8314
BRCA	normal	-0.8863
BRCA	normal	-0.1665
BRCA	normal	-0.0277
BRCA	normal	0.4447
BRCA	normal	-0.3752
BRCA	normal	-0.4921
BRCA	normal	0.0718
BRCA	normal	-1.6394
BRCA	normal	0.3907
BRCA	normal	-0.0277
BRCA	normal	-1.3548
BRCA	normal	-3.0469
BRCA	normal	-0.394
BRCA	normal	-1.7322
BRCA	tumor	3.9883
BRCA	tumor	4.5053
BRCA	tumor	3.9204
BRCA	tumor	2.694
BRCA	tumor	3.0163
BRCA	tumor	2.0535
BRCA	tumor	2.5163
BRCA	tumor	4.2541
BRCA	tumor	3.1955
BRCA	tumor	1.1706
BRCA	tumor	2.4779
BRCA	tumor	3.0944
BRCA	tumor	2.036
BRCA	tumor	1.5216
BRCA	tumor	3.9012
BRCA	tumor	3.7646
BRCA	tumor	6.0989
BRCA	tumor	2.694
BRCA	tumor	4.4384
BRCA	tumor	5.0009
BRCA	tumor	4.4562
BRCA	tumor	3.9261
BRCA	tumor	1.0007
BRCA	tumor	3.2662
BRCA	tumor	1.8282
BRCA	tumor	3.0671
BRCA	tumor	4.3456
BRCA	tumor	3.6184
BRCA	tumor	1.3623
BRCA	tumor	2.167
BRCA	tumor	3.3264
BRCA	tumor	2.1574
BRCA	tumor	2.2513
BRCA	tumor	2.9109
BRCA	tumor	3.7593
BRCA	tumor	1.4494
BRCA	tumor	0.044
BRCA	tumor	0.9115
BRCA	tumor	2.7205
BRCA	tumor	1.8242
BRCA	tumor	2.9032
BRCA	tumor	1.5415
BRCA	tumor	2.3423
BRCA	tumor	4.2009
BRCA	tumor	2.3871
BRCA	tumor	2.4908
BRCA	tumor	0.3796
BRCA	tumor	3.6242
BRCA	tumor	2.118
BRCA	tumor	5.4209
BRCA	tumor	2.0147
BRCA	tumor	2.8402
BRCA	tumor	0.9419
BRCA	tumor	1.4441
BRCA	tumor	0.1519
BRCA	tumor	2.9747
BRCA	tumor	2.4544
BRCA	tumor	2.3251
BRCA	tumor	0.8327
BRCA	tumor	3.2112
BRCA	tumor	2.9747
BRCA	tumor	1.5902
BRCA	tumor	1.0433
BRCA	tumor	0.5763
BRCA	tumor	2.7444
BRCA	tumor	3.3925
BRCA	tumor	1.9931
BRCA	tumor	4.7055
BRCA	tumor	3.3633
BRCA	tumor	4.851
BRCA	tumor	2.7931
BRCA	tumor	3.5022
BRCA	tumor	2.3871
BRCA	tumor	1.5013
BRCA	tumor	4.2196
BRCA	tumor	2.3953
BRCA	tumor	2.9469
BRCA	tumor	1.4547
BRCA	tumor	3.0056
BRCA	tumor	2.1702
BRCA	tumor	1.4962
BRCA	tumor	5.0584
BRCA	tumor	2.4985
BRCA	tumor	4.085
BRCA	tumor	2.5707
BRCA	tumor	0.4865
BRCA	tumor	3.245
BRCA	tumor	2.1213
BRCA	tumor	2.5213
BRCA	tumor	4.4732
BRCA	tumor	3.8601
BRCA	tumor	0.4761
BRCA	tumor	3.3619
BRCA	tumor	3.8954
BRCA	tumor	2.7051
BRCA	tumor	0.4967
BRCA	tumor	2.1925
BRCA	tumor	2.8622
BRCA	tumor	0.4233
BRCA	tumor	1.2209
BRCA	tumor	1.8119
BRCA	tumor	2.9839
BRCA	tumor	2.874
BRCA	tumor	1.949
BRCA	tumor	1.9188
BRCA	tumor	3.0446
BRCA	tumor	3.242
BRCA	tumor	2.2842
BRCA	tumor	4.5374
BRCA	tumor	3.1892
BRCA	tumor	4.7099
BRCA	tumor	3.2374
BRCA	tumor	3.6509
BRCA	tumor	4.6894
BRCA	tumor	4.7656
BRCA	tumor	3.8788
BRCA	tumor	5.3906
BRCA	tumor	3.0568
BRCA	tumor	5.067
BRCA	tumor	1.9601
BRCA	tumor	3.3689
BRCA	tumor	1.595
BRCA	tumor	2.7444
BRCA	tumor	4.7783
BRCA	tumor	2.6783
BRCA	tumor	4.0216
BRCA	normal	1.4174
BRCA	tumor	1.2333
BRCA	tumor	0.8647
BRCA	normal	0.2762
BRCA	tumor	3.4264
BRCA	tumor	1.6604
BRCA	normal	-1.3548
BRCA	tumor	3.0893
BRCA	tumor	0.582697
BRCA	normal	0.5763
BRCA	tumor	0.1322273
BRCA	normal	0.1776
BRCA	tumor	1.479092
BRCA	tumor	2.191459
BRCA	normal	-0.6193
BRCA	tumor	3.9079
BRCA	normal	0.8488
BRCA	tumor	-0.8084428
BRCA	normal	-3.3076
BRCA	tumor	2.6161
BRCA	tumor	-0.6642746
BRCA	tumor	0.2449051
BRCA	tumor	2.4306
BRCA	tumor	2.1798
BRCA	tumor	0.9656889
BRCA	tumor	0.8026758
BRCA	tumor	4.1732
BRCA	tumor	1.4652
BRCA	tumor	2.9413
BRCA	tumor	4.0198
BRCA	tumor	2.6043
BRCA	tumor	3.9801
BRCA	tumor	4.01
BRCA	tumor	2.872
BRCA	tumor	2.7095
BRCA	tumor	2.4701
BRCA	tumor	2.2082
BRCA	tumor	4.5886
BRCA	tumor	4.2041
BRCA	tumor	4.8156
BRCA	tumor	3.0145
BRCA	tumor	4.38
BRCA	tumor	0.7916
BRCA	tumor	1.5661
BRCA	tumor	5.8012
BRCA	tumor	5.3604
BRCA	tumor	4.447
BRCA	tumor	5.3719
BRCA	tumor	2.409
BRCA	tumor	3.0358
BRCA	tumor	1.3397
BRCA	tumor	1.7995
BRCA	tumor	3.6125
BRCA	tumor	2.4359
BRCA	tumor	2.8974
BRCA	tumor	3.6816
BRCA	tumor	2.4035
BRCA	tumor	2.1114
BRCA	tumor	3.9099
BRCA	tumor	4.2676
BRCA	tumor	3.8289
BRCA	tumor	1.8323
BRCA	tumor	3.7783
BRCA	tumor	2.6464
BRCA	tumor	3.0463
BRCA	tumor	0.6425
BRCA	tumor	4.2877
BRCA	tumor	1.0363
BRCA	tumor	4.6136
BRCA	tumor	4.3378
BRCA	tumor	2.4727
BRCA	tumor	3.5669
BRCA	tumor	1.8801
BRCA	tumor	2.791
BRCA	tumor	4.8817
BRCA	tumor	4.2189
BRCA	tumor	3.5621
BRCA	tumor	4.2593
BRCA	tumor	2.6114
BRCA	tumor	3.2343
BRCA	tumor	3.6748
BRCA	tumor	3.1045
BRCA	tumor	3.0961
BRCA	tumor	2.9637
BRCA	tumor	1.5998
BRCA	tumor	4.5091
BRCA	tumor	3.2236
BRCA	tumor	3.4264
BRCA	tumor	5.101
BRCA	tumor	3.6148
BRCA	tumor	4.0082
BRCA	tumor	1.9034
BRCA	tumor	2.8661
BRCA	tumor	4.1094
BRCA	tumor	2.409
BRCA	tumor	1.3791
BRCA	tumor	2.2663
BRCA	tumor	2.4857
BRCA	tumor	2.9052
BRCA	tumor	1.9601
BRCA	tumor	3.9459
BRCA	tumor	2.7183
BRCA	tumor	3.186
BRCA	tumor	4.4958
BRCA	tumor	3.2034
BRCA	tumor	2.5462
BRCA	tumor	0.9642
BRCA	tumor	2.0254
BRCA	tumor	2.7401
BRCA	tumor	3.1327
BRCA	tumor	2.9544
BRCA	tumor	4.3053
BRCA	tumor	3.3577
BRCA	tumor	3.9079
BRCA	tumor	2.4439
BRCA	tumor	2.409
BRCA	tumor	4.096
BRCA	tumor	2.7931
BRCA	tumor	2.5658
BRCA	tumor	2.1925
BRCA	tumor	1.4335
BRCA	tumor	2.3843
BRCA	tumor	2.9013
BRCA	tumor	2.609
BRCA	tumor	2.6114
BRCA	tumor	0.7058
BRCA	tumor	3.3177
BRCA	tumor	1.1512
BRCA	tumor	2.0638
BRCA	tumor	3.4318
BRCA	tumor	2.3308
BRCA	tumor	2.4225
BRCA	tumor	2.2753
BRCA	tumor	0.9191
BRCA	tumor	2.5413
BRCA	tumor	3.5694
BRCA	normal	-0.2845
BRCA	tumor	1.7273
BRCA	tumor	5.0277
BRCA	tumor	2.5263
BRCA	tumor	1.9034
BRCA	normal	1.3567
BRCA	tumor	2.4144
BRCA	tumor	1.3901
BRCA	normal	2.2391
BRCA	tumor	1.3051
BRCA	tumor	0.8883
BRCA	tumor	3.074
BRCA	normal	0.8408
BRCA	tumor	0.8647
BRCA	tumor	1.340842
BRCA	tumor	1.4859
BRCA	tumor	3.3745
BRCA	tumor	2.0111
BRCA	tumor	3.4464
BRCA	tumor	2.5462
BRCA	tumor	-0.0785974
BRCA	tumor	0.9789
BRCA	tumor	1.718489
BRCA	tumor	3.0825
BRCA	tumor	1.6281
BRCA	tumor	2.9984
BRCA	tumor	3.4007
BRCA	tumor	3.7116
BRCA	tumor	1.7828
BRCA	tumor	1.6093
BRCA	tumor	3.836
BRCA	tumor	3.3979
BRCA	tumor	1.8201
BRCA	tumor	4.3104
BRCA	tumor	3.6301
BRCA	tumor	3.5262
BRCA	tumor	3.055
BRCA	tumor	2.2113
BRCA	tumor	3.5982
BRCA	tumor	1.2455
BRCA	tumor	3.4894
BRCA	tumor	3.863
BRCA	tumor	4.251
BRCA	tumor	3.1145
BRCA	tumor	3.8054
BRCA	tumor	3.6612
BRCA	tumor	2.1894
BRCA	tumor	1.4547
BRCA	tumor	2.8381
BRCA	tumor	2.4701
BRCA	tumor	1.3454
BRCA	tumor	2.7636
BRCA	tumor	2.8779
BRCA	tumor	2.2268
BRCA	tumor	4.2258
BRCA	tumor	4.2181
BRCA	tumor	3.4318
BRCA	tumor	4.281
BRCA	tumor	3.6312
BRCA	tumor	4.2173
BRCA	tumor	3.0791
BRCA	tumor	4.588
BRCA	tumor	3.4344
BRCA	tumor	3.1971
BRCA	tumor	3.864
BRCA	tumor	2.1798
BRCA	tumor	2.128
BRCA	tumor	0.0158
BRCA	tumor	1.2815
BRCA	tumor	1.674
BRCA	tumor	2.651
BRCA	tumor	2.6138
BRCA	tumor	4.7214
BRCA	tumor	4.7491
BRCA	tumor	1.6964
BRCA	tumor	4.2048
BRCA	tumor	2.3366
BRCA	tumor	2.1345
BRCA	tumor	2.3788
BRCA	tumor	1.7053
BRCA	tumor	3.2267
BRCA	tumor	1.6093
BRCA	tumor	1.1184
BRCA	tumor	5.2331
BRCA	tumor	2.5634
BRCA	tumor	3.0944
BRCA	tumor	4.6059
BRCA	tumor	4.2616
BRCA	tumor	1.9749
BRCA	tumor	3.6184
BRCA	tumor	3.1327
BRCA	tumor	2.1147
BRCA	tumor	1.6187
BRCA	tumor	1.6875
BRCA	tumor	2.4779
BRCA	tumor	4.2921
BRCA	tumor	2.7889
BRCA	tumor	4.3435
BRCA	tumor	2.8936
BRCA	tumor	3.6113
BRCA	tumor	3.8501
BRCA	tumor	1.4547
BRCA	tumor	1.8119
BRCA	tumor	2.8701
BRCA	tumor	1.1512
BRCA	tumor	1.9675
BRCA	tumor	3.47
BRCA	tumor	2.7422
BRCA	tumor	0.7058
BRCA	tumor	1.7141
BRCA	tumor	3.1572
BRCA	tumor	2.6487
BRCA	tumor	2.1574
BRCA	tumor	3.9515
BRCA	tumor	4.796
BRCA	tumor	1.0079
BRCA	tumor	1.5709
BRCA	tumor	3.4116
BRCA	tumor	4.1061
BRCA	tumor	2.4597
BRCA	tumor	2.5487
BRCA	tumor	1.7954
BRCA	tumor	0.6239
BRCA	tumor	2.5924
BRCA	tumor	3.5911
BRCA	tumor	1.1316
BRCA	tumor	2.2391
BRCA	tumor	0.6699
BRCA	tumor	0.9419
BRCA	tumor	3.3605
BRCA	tumor	3.4477
BRCA	tumor	1.7185
BRCA	tumor	2.4306
BRCA	tumor	4.0532
BRCA	tumor	2.826
BRCA	tumor	1.7786
BRCA	tumor	1.5165
BRCA	tumor	1.6558
BRCA	tumor	2.0569
BRCA	tumor	2.5263
BRCA	tumor	2.5213
BRCA	tumor	2.4675
BRCA	tumor	5.2698
BRCA	tumor	4.774
BRCA	tumor	2.1702
BRCA	tumor	4.5336
BRCA	tumor	2.7993
BRCA	tumor	5.1445
BRCA	tumor	3.2313
BRCA	tumor	2.5511
BRCA	tumor	3.1409
BRCA	tumor	3.3689
BRCA	tumor	4.2235
BRCA	tumor	3.838
BRCA	tumor	3.9719
BRCA	tumor	4.0419
BRCA	tumor	3.7324
BRCA	tumor	4.3667
BRCA	tumor	3.7603
BRCA	tumor	3.9012
BRCA	tumor	2.0742
BRCA	tumor	0.4865
BRCA	tumor	0.7579
BRCA	tumor	1.2333
BRCA	tumor	2.5658
BRCA	tumor	3.4034
BRCA	tumor	3.3321
BRCA	tumor	2.7742
BRCA	tumor	3.3134
BRCA	tumor	3.0893
BRCA	tumor	2.3981
BRCA	tumor	2.7249
BRCA	tumor	1.7912
BRCA	tumor	2.1247
BRCA	tumor	4.811
BRCA	tumor	3.6623
BRCA	tumor	2.5437
BRCA	tumor	1.1512
BRCA	tumor	2.0878
BRCA	tumor	3.0498
BRCA	tumor	2.2144
BRCA	tumor	2.183
BRCA	tumor	3.5621
BRCA	tumor	3.4661
BRCA	tumor	2.3871
BRCA	tumor	1.3791
BRCA	tumor	1.674
BRCA	tumor	1.766
BRCA	tumor	0.4865
BRCA	tumor	1.3735
BRCA	tumor	3.2632
BRCA	tumor	2.8055
BRCA	tumor	3.1045
BRCA	tumor	2.1734
BRCA	tumor	2.5061
BRCA	tumor	2.4985
BRCA	tumor	3.2405
BRCA	tumor	1.0363
BRCA	tumor	3.034
BRCA	tumor	2.1378
BRCA	tumor	3.7877
BRCA	tumor	2.409
BRCA	tumor	2.0707
BRCA	tumor	0.9343
BRCA	tumor	2.7379
BRCA	tumor	1.5902
BRCA	tumor	4.5268
BRCA	tumor	3.0428
BRCA	tumor	2.8076
BRCA	tumor	3.1717
BRCA	tumor	4.7049
BRCA	tumor	3.1987
BRCA	tumor	2.874
BRCA	tumor	0.9419
BRCA	tumor	6.2745
BRCA	tumor	-0.0277
BRCA	tumor	3.837
BRCA	tumor	1.7912
BRCA	tumor	3.4739
BRCA	tumor	2.3816
BRCA	tumor	2.9338
BRCA	tumor	3.9774
BRCA	tumor	1.0293
BRCA	tumor	4.7253
BRCA	tumor	3.5498
BRCA	tumor	1.949
BRCA	tumor	1.0293
BRCA	tumor	2.1925
BRCA	tumor	2.1925
BRCA	tumor	3.9099
BRCA	tumor	3.7603
BRCA	tumor	2.0111
BRCA	tumor	2.2813
BRCA	tumor	2.9262
BRCA	tumor	3.772
BRCA	tumor	2.5338
BRCA	tumor	0.3796
BRCA	tumor	3.3148
BRCA	tumor	1.9111
BRCA	tumor	0.7916
BRCA	tumor	3.0585
BRCA	tumor	3.8847
BRCA	tumor	5.0674
BRCA	tumor	2.4701
BRCA	tumor	2.4727
BRCA	tumor	3.2313
BRCA	tumor	3.2929
BRCA	tumor	1.8879
BRCA	tumor	3.4817
BRCA	tumor	3.1491
BRCA	tumor	2.2206
BRCA	tumor	2.409
BRCA	tumor	3.9956
BRCA	tumor	1.4011
BRCA	tumor	4.5922
BRCA	tumor	0.3346
BRCA	tumor	1.3454
BRCA	tumor	3.2267
BRCA	tumor	0.8327
BRCA	tumor	3.5633
BRCA	tumor	2.2452
BRCA	tumor	3.2049
BRCA	tumor	4.7448
BRCA	tumor	3.3364
BRCA	tumor	3.6509
BRCA	tumor	2.7763
BRCA	tumor	3.7094
BRCA	tumor	3.6289
BRCA	tumor	3.793
BRCA	tumor	1.0293
BRCA	normal	0.688
BRCA	tumor	4.2973
BRCA	tumor	1.9226
BRCA	normal	0.8647
BRCA	tumor	0.7748
BRCA	normal	0.8726
BRCA	tumor	2.5112
BRCA	tumor	2.3394
BRCA	tumor	1.949
BRCA	tumor	4.3646
BRCA	normal	-0.2845
BRCA	tumor	2.3564
BRCA	tumor	3.9792
BRCA	normal	-3.816
BRCA	tumor	2.0218
BRCA	tumor	2.7357
BRCA	normal	1.6327
BRCA	tumor	3.1162
BRCA	normal	-0.9132
BRCA	tumor	5.1132
BRCA	tumor	2.8219
BRCA	normal	1.9786
BRCA	tumor	3.4765
BRCA	normal	1.3283
BRCA	tumor	3.1458
BRCA	tumor	2.0076
BRCA	tumor	3.3235
BRCA	tumor	2.4439
BRCA	normal	1.5514
BRCA	tumor	3.8002
BRCA	tumor	-0.8599
BRCA	normal	2.0638
BRCA	tumor	0.4125
BRCA	tumor	2.5388
BRCA	tumor	2.4439
BRCA	normal	2.1702
BRCA	tumor	3.6359
BRCA	tumor	0.605
BRCA	normal	1.3735
BRCA	tumor	1.8762
BRCA	normal	0.8647
BRCA	tumor	3.1876
BRCA	normal	2.1213
BRCA	tumor	3.4411
BRCA	normal	2.5731
BRCA	tumor	3.0252
BRCA	normal	-0.7346
BRCA	tumor	4.8871
BRCA	normal	0.058
BRCA	tumor	3.0757
BRCA	tumor	2.1894
BRCA	normal	1.0503
BRCA	tumor	4.641
BRCA	tumor	5.1993
BRCA	normal	-1.2142
BRCA	tumor	1.2455
BRCA	tumor	3.2959
BRCA	normal	0.8961
BRCA	tumor	2.6918
BRCA	normal	0.6699
BRCA	tumor	2.1213
BRCA	tumor	2.6918
BRCA	normal	1.0222
BRCA	tumor	3.8896
BRCA	normal	1.3623
BRCA	tumor	1.0983
BRCA	normal	1.4388
BRCA	tumor	3.4739
BRCA	normal	0.1519
BRCA	tumor	3.1311
BRCA	normal	1.7786
BRCA	tumor	1.7229
BRCA	tumor	1.5854
BRCA	normal	1.4441
BRCA	tumor	1.2271
BRCA	normal	-0.4131
BRCA	tumor	2.5972
BRCA	tumor	2.5561
BRCA	normal	3.0376
BRCA	tumor	2.93
BRCA	normal	1.4808
BRCA	tumor	3.1669
BRCA	normal	1.8363
BRCA	tumor	3.3966
BRCA	tumor	2.7931
BRCA	tumor	-0.3383
BRCA	tumor	2.6302
BRCA	tumor	0.4657
BRCA	tumor	-0.0425
BRCA	tumor	3.1955
BRCA	tumor	3.1987
BRCA	tumor	2.8055
BRCA	tumor	2.9432
BRCA	tumor	3.421
BRCA	tumor	0.6332
BRCA	tumor	1.8119
BRCA	normal	1.4911
BRCA	tumor	0.7058
BRCA	tumor	3.0995
BRCA	normal	2.0289
BRCA	tumor	3.7857
BRCA	normal	-0.5125
BRCA	tumor	1.949
BRCA	normal	2.1476
BRCA	tumor	3.2481
BRCA	tumor	3.034
BRCA	tumor	1.6875
BRCA	tumor	1.8564
BRCA	normal	1.0573
BRCA	tumor	4.7693
BRCA	tumor	1.6558
BRCA	tumor	1.5902
BRCA	tumor	2.4701
BRCA	tumor	2.5338
BRCA	tumor	3.9242
BRCA	tumor	2.328
BRCA	tumor	2.8542
BRCA	tumor	3.2496
BRCA	tumor	2.6278
BRCA	tumor	4.2017
BRCA	tumor	2.3953
BRCA	tumor	2.0218
BRCA	tumor	2.9338
BRCA	tumor	4.1269
BRCA	tumor	3.1749
BRCA	tumor	2.4359
BRCA	tumor	1.614
BRCA	tumor	2.7379
BRCA	tumor	1.787
BRCA	normal	1.7141
BRCA	tumor	1.7273
BRCA	normal	0.8246
BRCA	tumor	3.2841
BRCA	normal	0.0014
BRCA	tumor	1.8762
BRCA	normal	0.099
BRCA	tumor	1.7786
BRCA	normal	0.0718
BRCA	tumor	2.7763
BRCA	normal	-0.9406
BRCA	tumor	5.0286
BRCA	normal	1.1117
BRCA	tumor	3.867
BRCA	normal	-0.0277
BRCA	tumor	1.6374
BRCA	normal	-0.2328
BRCA	tumor	4.3632
BRCA	tumor	3.0927
BRCA	normal	2.2421
BRCA	tumor	4.588
BRCA	normal	-0.3022
BRCA	tumor	2.1541
BRCA	normal	-0.4131
BRCA	tumor	2.0004
BRCA	normal	-0.9406
BRCA	tumor	3.0944
BRCA	tumor	-0.5543
BRCA	normal	-0.4521
BRCA	tumor	0.5859
BRCA	normal	-0.8084
BRCA	tumor	2.9948
BRCA	normal	1.177
BRCA	tumor	2.362
BRCA	normal	1.0293
BRCA	tumor	2.0742
BRCA	tumor	2.5487
BRCA	tumor	2.1766
BRCA	normal	-0.3566
BRCA	tumor	1.0779
BRCA	normal	0.0854
BRCA	tumor	-1.3921
BRCA	tumor	3.6405
BRCA	normal	-1.685
BRCA	tumor	1.2815
BRCA	normal	1.2394
BRCA	tumor	0.7832
BRCA	normal	-0.8599
BRCA	tumor	4.0055
BRCA	normal	-0.3022
BRCA	tumor	3.2856
BRCA	normal	-2.2447
BRCA	tumor	1.8282
BRCA	normal	1.1897
BRCA	tumor	0.5763
BRCA	normal	-2.114
BRCA	tumor	1.1447
BRCA	normal	0.9038
BRCA	tumor	4.2773
BRCA	normal	-0.7108
BRCA	tumor	2.0218
BRCA	tumor	0.7748
BRCA	normal	0.2998
BRCA	tumor	3.2766
BRCA	normal	0.1519
BRCA	tumor	3.7867
BRCA	normal	1.2085
BRCA	tumor	3.3321
BRCA	normal	0.3907
BRCA	tumor	2.2633
BRCA	tumor	2.2753
BRCA	tumor	1.8957
BRCA	normal	-0.0574
BRCA	tumor	1.5709
BRCA	normal	-1.8836
BRCA	tumor	-0.2671
BRCA	normal	-0.4719
BRCA	tumor	2.2573
BRCA	normal	-0.6193
BRCA	tumor	1.8036
BRCA	tumor	1.934
BRCA	tumor	2.1509
BRCA	tumor	4.0722
BRCA	tumor	1.9859
BRCA	tumor	1.8722
BRCA	tumor	4.554
BRCA	tumor	2.8522
BRCA	tumor	2.578
BRCA	tumor	1.2333
BRCA	tumor	2.409
BRCA	tumor	2.0776
BRCA	tumor	1.125
BRCA	tumor	3.2374
BRCA	tumor	4.7851
BRCA	tumor	3.8044
BRCA	tumor	3.5706
BRCA	tumor	0.6332
BRCA	tumor	2.6918
BRCA	tumor	3.1393
BRCA	tumor	3.0199
BRCA	tumor	4.2419
BRCA	tumor	3.795
BRCA	tumor	3.453
BRCA	tumor	5.064
BRCA	tumor	2.59
BRCA	tumor	1.7141
BRCA	tumor	2.3479
BRCA	tumor	3.616
BRCA	tumor	3.6289
BRCA	tumor	2.8055
BRCA	tumor	1.0711
BRCA	tumor	5.0519
BRCA	tumor	3.1653
BRCA	tumor	2.2931
BRCA	tumor	3.1261
BRCA	tumor	1.2576
BRCA	tumor	1.8242
BRCA	tumor	0.9789
BRCA	tumor	3.6737
BRCA	tumor	3.3017
BRCA	tumor	3.551
BRCA	tumor	3.4971
BRCA	tumor	2.8034
BRCA	tumor	3.6184
BRCA	tumor	2.3871
BRCA	tumor	2.8955
BRCA	tumor	1.6695
BRCA	tumor	3.4197
BRCA	tumor	2.0535
BRCA	tumor	4.3807
BRCA	tumor	2.4805
BRCA	tumor	4.1907
BRCA	tumor	1.1316
BRCA	tumor	3.5754
BRCA	tumor	4.5693
BRCA	tumor	1.4704
BRCA	tumor	2.8422
BRCA	tumor	3.7971
BRCA	tumor	3.0074
BRCA	tumor	2.7161
BRCA	tumor	5.0099
BRCA	tumor	3.8876
BRCA	tumor	3.6816
BRCA	tumor	2.0218
BRCA	tumor	3.0876
BRCA	tumor	5.7307
BRCA	tumor	2.4701
BRCA	tumor	1.5758
BRCA	tumor	4.3667
BRCA	tumor	2.0878
BRCA	tumor	2.3222
BRCA	tumor	0.5069
BRCA	tumor	1.2636
BRCA	tumor	2.7292
BRCA	tumor	2.7636
BRCA	tumor	1.9149
BRCA	tumor	1.4494
BRCA	tumor	2.7679
BRCA	tumor	1.3397
BRCA	tumor	1.884
BRCA	tumor	3.2707
BRCA	tumor	4.2072
BRCA	tumor	3.2677
BRCA	tumor	4.6809
BRCA	tumor	-0.1187
BRCA	tumor	3.6393
BRCA	tumor	1.4911
BRCA	tumor	0.03
BRCA	tumor	-0.2498
BRCA	tumor	3.1278
BRCA	tumor	2.3592
BRCA	tumor	3.1327
BRCA	tumor	2.236
BRCA	tumor	2.1638
BRCA	tumor	3.5262
BRCA	tumor	3.1955
BRCA	tumor	2.3981
BRCA	tumor	3.7529
BRCA	tumor	4.6877
BRCA	tumor	2.7249
BRCA	tumor	4.8748
BRCA	tumor	4.6288
BRCA	tumor	3.2841
BRCA	tumor	2.7029
BRCA	tumor	1.3623
BRCA	tumor	3.4765
BRCA	tumor	2.3788
BRCA	tumor	1.9527
BRCA	tumor	3.5161
BRCA	tumor	1.3567
BRCA	tumor	1.1833
BRCA	tumor	1.9188
BRCA	tumor	1.0847
BRCA	tumor	3.0825
BRCA	tumor	2.5288
BRCA	tumor	3.3264
BRCA	tumor	2.5924
BRCA	tumor	3.8451
BRCA	tumor	1.9601
BRCA	tumor	5.5217
BRCA	tumor	1.9111
BRCA	tumor	3.2096
BRCA	tumor	1.5806
BRCA	tumor	2.3366
BRCA	tumor	2.5388
BRCA	tumor	2.6278
BRCA	tumor	3.4556
BRCA	tumor	1.0293
BRCA	tumor	2.8955
BRCA	tumor	2.5288
BRCA	tumor	0.9642
BRCA	tumor	3.7709
BRCA	tumor	2.0673
BRCA	tumor	2.5137
BRCA	tumor	1.3956
BRCA	tumor	1.2696
BRCA	tumor	1.2455
BRCA	tumor	1.8404
BRCA	tumor	3.4411
BRCA	tumor	2.7993
BRCA	tumor	4.0331
BRCA	tumor	4.0046
BRCA	tumor	3.616
BRCA	tumor	3.0706
BRCA	tumor	2.3592
BRCA	tumor	2.0912
BRCA	tumor	2.5972
BRCA	tumor	2.5388
BRCA	tumor	2.2603
BRCA	tumor	4.0322
BRCA	tumor	1.4388
BRCA	tumor	4.5766
BRCA	tumor	2.0604
BRCA	tumor	3.3703
BRCA	tumor	1.3623
BRCA	tumor	3.3278
BRCA	tumor	1.3846
BRCA	tumor	3.2511
BRCA	tumor	2.5948
BRCA	tumor	2.8442
BRCA	tumor	3.3703
BRCA	tumor	2.9356
BRCA	tumor	0.4016
BRCA	normal	1.5612
BRCA	tumor	3.863
BRCA	tumor	2.3366
BRCA	tumor	1.949
BRCA	tumor	3.3506
BRCA	normal	0.24
BRCA	tumor	3.3966
BRCA	tumor	3.3003
BRCA	tumor	1.6558
BRCA	tumor	2.1925
BRCA	tumor	2.4831
BRCA	tumor	2.6602
BRCA	tumor	2.5112
BRCA	tumor	3.4034
BRCA	tumor	1.2636
BRCA	normal	-1.0559
BRCA	tumor	1.8643
BRCA	tumor	3.0637
BRCA	normal	1.2696
BRCA	tumor	2.6208
BRCA	tumor	1.5661
BRCA	normal	0.1903
BRCA	tumor	2.9729
BRCA	tumor	1.7744
BRCA	tumor	3.1987
BRCA	tumor	3.5349
BRCA	tumor	2.9875
BRCA	tumor	3.1129
BRCA	tumor	3.345
BRCA	tumor	1.7097
BRCA	tumor	-0.4521
BRCA	tumor	0.8647
BRCA	tumor	3.0568
BRCA	tumor	0.6608
BRCA	normal	-3.816
BRCA	tumor	2.8877
BRCA	tumor	1.7141
BRCA	tumor	1.8036
BRCA	tumor	3.4661
BRCA	normal	1.3051
BRCA	tumor	1.0293
BRCA	tumor	4.0189
BRCA	tumor	0.8568
BRCA	tumor	2.2543
BRCA	tumor	1.2756
BRCA	tumor	1.6558
BRCA	tumor	1.7273
BRCA	tumor	1.766
BRCA	tumor	1.3567
BRCA	tumor	4.4641
BRCA	normal	2.2813
BRCA	tumor	0.0854
BRCA	tumor	1.2085
BRCA	tumor	1.8282
BRCA	tumor	2.6138
BRCA	normal	2.727
BRCA	tumor	3.0287
BRCA	tumor	3.1572
BRCA	tumor	1.5366
BRCA	normal	0.7493
BRCA	tumor	3.6771
BRCA	tumor	2.5238
BRCA	tumor	4.7242
BRCA	tumor	-0.1031
BRCA	normal	-3.6259
BRCA	tumor	3.4264
BRCA	tumor	2.1114
BRCA	tumor	2.0325
BRCA	tumor	3.2766
BRCA	tumor	1.8078
BRCA	tumor	2.0776
BRCA	tumor	4.582
BRCA	tumor	2.3394
BRCA	tumor	3.1507
BRCA	tumor	3.6703
BRCA	tumor	2.4805
BRCA	tumor	2.1411
BRCA	normal	0.6608
BRCA	tumor	3.0825
BRCA	normal	3.9929
BRCA	tumor	4.4081
BRCA	normal	1.642
BRCA	tumor	5.2358
BRCA	tumor	3.4635
BRCA	normal	1.4494
BRCA	tumor	4.3242
BRCA	normal	0.6517
BRCA	tumor	2.6783
BRCA	tumor	3.9384
BRCA	normal	2.2421
BRCA	tumor	1.736
BRCA	tumor	1.6466
BRCA	normal	-0.8339
BRCA	tumor	1.46
BRCA	normal	-0.1828
BRCA	tumor	1.3454
BRCA	tumor	2.2543
BRCA	tumor	0.7233
BRCA	tumor	2.4035
BRCA	tumor	1.7617
BRCA	tumor	-1.5522
BRCA	tumor	2.5756
BRCA	tumor	1.0642
BRCA	tumor	2.9655
BRCA	tumor	0.9191
BRCA	normal	-2.0529
BRCA	tumor	2.909
BRCA	tumor	3.2973
BRCA	normal	-0.013
BRCA	tumor	3.3264
BRCA	normal	-2.3147
BRCA	tumor	0.8805
BRCA	normal	-1.2481
BRCA	tumor	2.1444
BRCA	tumor	2.05
BRCA	normal	-3.816
BRCA	tumor	3.74
BRCA	tumor	3.1876
BRCA	normal	-0.3201
BRCA	tumor	0.3115
BRCA	normal	-2.8262
BRCA	tumor	1.1382
BRCA	tumor	0.8647
BRCA	tumor	4.0445
BRCA	tumor	2.6441
BRCA	tumor	2.6624
BRCA	tumor	1.6234
BRCA	tumor	2.9052
BRCA	tumor	1.5366
BRCA	tumor	3.4183
BRCA	tumor	2.2299
BRCA	tumor	1.334
BRCA	tumor	2.9205
BRCA	tumor	2.1013
BRCA	tumor	2.5263
BRCA	tumor	3.1491
BRCA	tumor	2.2872
BRCA	tumor	0.099
BRCA	tumor	1.5998
BRCA	tumor	2.8158
BRCA	tumor	2.2299
BRCA	tumor	3.9636
BRCA	tumor	0.7748
BRCA	tumor	4.8699
BRCA	tumor	1.766
BRCA	tumor	3.186
BRCA	tumor	3.0181
BRCA	tumor	1.0711
BRCA	tumor	3.3993
BRCA	tumor	4.7544
BRCA	tumor	1.2333
BRCA	tumor	3.4477
BRCA	tumor	3.5262
BRCA	tumor	2.1988
BRCA	tumor	0.5763
BRCA	tumor	2.4279
BRCA	tumor	1.1641
BRCA	tumor	0.8805
BRCA	tumor	1.4756
BRCA	tumor	1.7316
BRCA	tumor	0.517
BRCA	tumor	2.3423
BRCA	tumor	4.096
BRCA	tumor	3.7028
BRCA	tumor	3.2096
BRCA	tumor	3.6589
BRCA	tumor	2.9839
BRCA	tumor	1.2516
BRCA	tumor	2.128
BRCA	tumor	4.7624
BRCA	tumor	2.6208
BRCA	tumor	2.3871
BRCA	tumor	1.8524
BRCA	tumor	4.1219
BRCA	tumor	3.1637
BRCA	tumor	4.4437
BRCA	tumor	4.4932
BRCA	tumor	4.0436
BRCA	tumor	2.1862
BRCA	tumor	2.8361
BRCA	tumor	0.9789
BRCA	tumor	2.3871
BRCA	tumor	1.9968
BRCA	tumor	1.5415
BRCA	tumor	3.3364
BRCA	tumor	4.6206
BRCA	tumor	1.8484
BRCA	tumor	4.722
BRCA	tumor	2.8916
BRCA	tumor	2.0742
BRCA	tumor	3.7105
BRCA	tumor	3.5362
BRCA	tumor	2.5536
BRCA	tumor	2.5876
BRCA	tumor	3.7127
BRCA	tumor	-0.5973
BRCA	normal	-3.1714
BRCA	tumor	3.4371
BRCA	normal	1.0847
BRCA	tumor	0.1903
BRCA	tumor	1.1641
BRCA	tumor	2.5511
BRCA	tumor	-1.7322
BRCA	tumor	2.1378
BRCA	tumor	2.5363
BRCA	tumor	4.8289
BRCA	tumor	2.108
BRCA	tumor	1.5854
BRCA	tumor	2.5658
BRCA	tumor	2.167
BRCA	tumor	2.4198
BRCA	tumor	1.9895
BRCA	tumor	1.7575
BRCA	tumor	1.5465
BRCA	tumor	1.884
BRCA	tumor	4.7115
BRCA	tumor	1.8879
BRCA	tumor	0.2762
BRCA	tumor	0.8408
BRCA	tumor	-0.1504
BRCA	tumor	5.4741
BRCA	tumor	0.9343
BRCA	tumor	3.9051
BRCA	tumor	3.5572
BRCA	tumor	1.9786
BRCA	tumor	2.8916
BRCA	tumor	3.492
BRCA	tumor	2.8858
BRCA	tumor	2.6441
BRCA	tumor	1.6045
BRCA	tumor	4.3068
BRCA	tumor	3.7529
BRCA	tumor	1.9377
BRCA	tumor	2.3981
BRCA	tumor	4.2297
BRCA	tumor	2.9729
BRCA	tumor	3.9819
BRCA	tumor	4.3576
BRCA	tumor	2.0218
BRCA	tumor	2.9618
BRCA	tumor	3.5815
BRCA	tumor	2.4171
BRCA	tumor	2.2051
BRCA	tumor	2.0004
BRCA	tumor	4.3632
BRCA	tumor	3.8541
BRCA	tumor	4.2495
BRCA	tumor	2.4008
BRCA	tumor	3.2856
BRCA	tumor	2.3394
BRCA	tumor	3.1129
BRCA	tumor	1.8119
BRCA	tumor	5.142
BRCA	tumor	2.9507
BRCA	tumor	2.036
BRCA	tumor	1.8404
BRCA	tumor	3.0074
BRCA	tumor	5.1498
BRCA	tumor	1.4388
BRCA	tumor	2.9618
BRCA	tumor	4.441
BRCA	tumor	3.8013
BRCA	tumor	3.0002
BRCA	tumor	4.178
BRCA	tumor	1.7097
BRCA	tumor	1.1184
BRCA	tumor	1.9786
BRCA	tumor	1.1117
BRCA	tumor	4.8575
BRCA	tumor	1.4704
BRCA	tumor	3.6612
BRCA	tumor	1.3735
BRCA	tumor	2.1798
BRCA	tumor	3.2557
BRCA	tumor	3.5047
BRCA	tumor	3.2511
[truncated: 15,481 more rows]
