# Supplementary material for: Identification of CDT1 as a prognostic marker in human lung adenocarcinoma using bioinformatics approaches
Source: PeerJ. 2023 Sep 28;11:e16166. doi: 10.7717/peerj.16166 (PMC10542661; doi:10.7717/peerj.16166)
Supplement: Supplemental Information 2 [file peerj-11-16166-s002.tsv]

sample	samples	CDT1	age_at_initial_pathologic_diagnosis	gender	OS	OS.time	pathologic_M	pathologic_N	pathologic_stage	pathologic_T	sample_type	vital_status
TCGA-44-7667-01	TCGA-44-7667-01	11.71	49	FEMALE	0	1097	MX	N0	Stage IIB	T3	Primary Tumor	LIVING
TCGA-86-8358-01	TCGA-86-8358-01	11.18	44	MALE	0	653	M0	N0	Stage IB	T2a	Primary Tumor	LIVING
TCGA-80-5611-01	TCGA-80-5611-01	11.08		MALE	0	2595	M0	N0	Stage IB	T2	Primary Tumor	LIVING
TCGA-73-4666-01	TCGA-73-4666-01	10.49	52	FEMALE	0	800	M1	N0	Stage IV	T1	Primary Tumor	LIVING
TCGA-91-6836-01	TCGA-91-6836-01	10.45	52	FEMALE	0	417	MX	N0	Stage IB	T2	Primary Tumor	LIVING
TCGA-53-7624-01	TCGA-53-7624-01	10.34	40	FEMALE	1	1043	M1	N0	Stage IV	T2	Primary Tumor	DECEASED
TCGA-91-6840-01	TCGA-91-6840-01	10.33	59	FEMALE	0	372	M0	N0	Stage IA	T1b	Primary Tumor	LIVING
TCGA-50-5946-01	TCGA-50-5946-01	10.3	62	MALE	0	1617	MX	N0	Stage IA	T1	Primary Tumor	LIVING
TCGA-05-4397-01	TCGA-05-4397-01	10.29	65	MALE	1	731	M0	N1	Stage IIB	T2	Primary Tumor	DECEASED
TCGA-50-5072-01	TCGA-50-5072-01	10.25	74	MALE	1	250	M0	N2	Stage IIIA	T2	Primary Tumor	DECEASED
TCGA-86-A4D0-01	TCGA-86-A4D0-01	10.2	48	MALE	1	116	M0	N0	Stage IIA	T2b	Primary Tumor	DECEASED
TCGA-78-7542-01	TCGA-78-7542-01	10.17	56	MALE	1	321	M0	N0	Stage IB	T2	Primary Tumor	DECEASED
TCGA-55-8620-01	TCGA-55-8620-01	10.06	60	MALE	1	375	M1b	N1	Stage IV	T1a	Primary Tumor	DECEASED
TCGA-97-8176-01	TCGA-97-8176-01	10.04	63	MALE	1	468	M0	N1	Stage IIIA	T3	Primary Tumor	DECEASED
TCGA-95-7039-01	TCGA-95-7039-01	9.99	54	FEMALE	0	1272	MX	N0	Stage IIB	T3	Primary Tumor	LIVING
TCGA-93-A4JN-01	TCGA-93-A4JN-01	9.987	71	MALE	0	718	M1a	N0	Stage IV	T2a	Primary Tumor	LIVING
TCGA-49-AAR3-01	TCGA-49-AAR3-01	9.977	69	MALE	0	1893	MX	N1	Stage IIB	T2	Primary Tumor	LIVING
TCGA-05-4415-01	TCGA-05-4415-01	9.96	57	MALE	1	91	M0	N2	Stage IIIB	T4	Primary Tumor	DECEASED
TCGA-50-5946-02	TCGA-50-5946-02	9.893	62	MALE	0	1617	MX	N0	Stage IA	T1	Recurrent Tumor	LIVING
TCGA-49-4506-01	TCGA-49-4506-01	9.889	68	FEMALE	1	999	M0	N1	Stage IIB	T2	Primary Tumor	DECEASED
TCGA-49-4507-01	TCGA-49-4507-01	9.826	73	FEMALE	1	268	M0	N1	Stage IIIA	T3	Primary Tumor	DECEASED
TCGA-05-4390-01	TCGA-05-4390-01	9.806	58	FEMALE	0	1126	M0	N0	Stage IB	T2	Primary Tumor	LIVING
TCGA-78-7535-01	TCGA-78-7535-01	9.802	45	MALE	1	949	M0	N0	Stage IB	T2	Primary Tumor	DECEASED
TCGA-49-4514-01	TCGA-49-4514-01	9.778	79	FEMALE	0	1700	M0	N0	Stage IA	T1	Primary Tumor	LIVING
TCGA-78-8660-01	TCGA-78-8660-01	9.775	69	MALE	1	321	M0	N1	Stage IIB	T2	Primary Tumor	DECEASED
TCGA-78-8662-01	TCGA-78-8662-01	9.773	53	FEMALE	1	3361	M0	N0	Stage IB	T2	Primary Tumor	DECEASED
TCGA-55-A4DF-01	TCGA-55-A4DF-01	9.761	88	MALE	1	614	MX	N0	Stage IA	T1b	Primary Tumor	DECEASED
TCGA-95-8494-01	TCGA-95-8494-01	9.746	67	MALE	0	84	M0	N1	Stage IIA	T2a	Primary Tumor	LIVING
TCGA-38-4625-01	TCGA-38-4625-01	9.731	66	FEMALE	0	2973	M0	N0	Stage IB	T2a	Primary Tumor	LIVING
TCGA-L4-A4E5-01	TCGA-L4-A4E5-01	9.712	48	FEMALE	0	578	M0	N0	Stage I	T1	Primary Tumor	LIVING
TCGA-75-5126-01	TCGA-75-5126-01	9.697		FEMALE	0		M0	N2	Stage IIIA	T3	Primary Tumor	LIVING
TCGA-55-8094-01	TCGA-55-8094-01	9.696	51	MALE	0	541	M1b	N0	Stage IV	T2b	Primary Tumor	LIVING
TCGA-78-7154-01	TCGA-78-7154-01	9.694	72	MALE	1	593	M0	N2	Stage IIIA	T3	Primary Tumor	DECEASED
TCGA-69-7973-01	TCGA-69-7973-01	9.693	42	FEMALE	0	230	M0	N0	Stage IB	T2a	Primary Tumor	LIVING
TCGA-50-5931-01	TCGA-50-5931-01	9.688	75	FEMALE	1	434	M0	N0	Stage IB	T2	Primary Tumor	DECEASED
TCGA-49-AAR9-01	TCGA-49-AAR9-01	9.663	61	MALE	1	260	MX	N0	Stage IIB	T3	Primary Tumor	DECEASED
TCGA-55-A491-01	TCGA-55-A491-01	9.662	81	FEMALE	0	626	MX	N0	Stage IA	T1b	Primary Tumor	LIVING
TCGA-53-A4EZ-01	TCGA-53-A4EZ-01	9.662	63	MALE	0	1071	MX	N1	Stage IIA	T2a	Primary Tumor	LIVING
TCGA-MN-A4N1-01	TCGA-MN-A4N1-01	9.654	60	MALE	0	827	M0	N1	Stage IIA	T2a	Primary Tumor	LIVING
TCGA-62-8398-01	TCGA-62-8398-01	9.647	55	MALE	1	444	M0	N2	Stage IIIA	T2	Primary Tumor	DECEASED
TCGA-MP-A4TA-01	TCGA-MP-A4TA-01	9.64	75	FEMALE	1	950	M0	N0	Stage IA	T1	Primary Tumor	DECEASED
TCGA-55-1596-01	TCGA-55-1596-01	9.617	55	MALE	0	2065	M0	N1	Stage IIB	T2	Primary Tumor	LIVING
TCGA-91-6848-01	TCGA-91-6848-01	9.602	59	MALE	0	224	MX	N2	Stage IIIA	T2	Primary Tumor	LIVING
TCGA-44-6779-01	TCGA-44-6779-01	9.592	50	FEMALE	1	500	MX	N1	Stage IIB	T2	Primary Tumor	DECEASED
TCGA-91-A4BC-01	TCGA-91-A4BC-01	9.579	59	MALE	0	44	MX	N0	Stage IIA	T2b	Primary Tumor	LIVING
TCGA-49-AAR2-01	TCGA-49-AAR2-01	9.573	64	MALE	0	2224	MX	N0	Stage IB	T2	Primary Tumor	LIVING
TCGA-55-7994-01	TCGA-55-7994-01	9.551	81	MALE	0	603	MX	N0	Stage IIB	T3	Primary Tumor	LIVING
TCGA-44-7662-01	TCGA-44-7662-01	9.526	61	MALE	0	218	MX	N0	Stage IB	T2a	Primary Tumor	LIVING
TCGA-78-7536-01	TCGA-78-7536-01	9.516	69	MALE	1	244	M0	N2	Stage IIIA	T2	Primary Tumor	DECEASED
TCGA-75-7027-01	TCGA-75-7027-01	9.516		MALE	0	3059	M0	N0	Stage IB	T2	Primary Tumor	LIVING
TCGA-44-7670-01	TCGA-44-7670-01	9.515	47	FEMALE	0	882	M0	N1	Stage IIA	T1b	Primary Tumor	LIVING
TCGA-75-6207-01	TCGA-75-6207-01	9.512		MALE	1		M0	N2	Stage IIIA	T2	Primary Tumor	DECEASED
TCGA-73-A9RS-01	TCGA-73-A9RS-01	9.505	41	MALE	1	340	M0	N0	Stage IIB	T3	Primary Tumor	DECEASED
TCGA-35-5375-01	TCGA-35-5375-01	9.503	61	MALE	0	264	M0	N2	Stage IIIA	T2	Primary Tumor	LIVING
TCGA-73-4659-01	TCGA-73-4659-01	9.48	66	MALE	1	711	M0	N2	Stage IIIA	T2	Primary Tumor	DECEASED
TCGA-44-2668-01	TCGA-44-2668-01	9.477	51	MALE	1	761	M0	N0	Stage IB	T2	Primary Tumor	DECEASED
TCGA-50-5044-01	TCGA-50-5044-01	9.47	72	FEMALE	1	624	M0	N1	Stage IIIB	T4	Primary Tumor	DECEASED
TCGA-78-7146-01	TCGA-78-7146-01	9.47	71	FEMALE	1	173	M0	N2	Stage IIIA	T2	Primary Tumor	DECEASED
TCGA-73-4670-01	TCGA-73-4670-01	9.466	69	FEMALE	0	131	M1	N0	Stage IV	T2	Primary Tumor	LIVING
TCGA-55-5899-01	TCGA-55-5899-01	9.457	58	MALE	0	930	M0	N1	[Discrepancy]	T1a	Primary Tumor	LIVING
TCGA-49-AAR0-01	TCGA-49-AAR0-01	9.451	57	MALE	0	4765	MX	N0	Stage IA	T1	Primary Tumor	LIVING
TCGA-73-7499-01	TCGA-73-7499-01	9.448	81	FEMALE	1	1531	M0	N0	Stage IB	T2a	Primary Tumor	DECEASED
TCGA-83-5908-01	TCGA-83-5908-01	9.442	59	FEMALE	0	824	M0	N0	Stage IA	T1	Primary Tumor	LIVING
TCGA-64-1678-01	TCGA-64-1678-01	9.431	70	FEMALE	0	1189	M0	N0	[Discrepancy]	T2b	Primary Tumor	LIVING
TCGA-86-A4JF-01	TCGA-86-A4JF-01	9.424	56	MALE	1	737	M0	N0	Stage IIB	T3	Primary Tumor	DECEASED
TCGA-55-6968-01	TCGA-55-6968-01	9.413	61	MALE	1	1293	M1	N0	Stage IV	T1	Primary Tumor	DECEASED
TCGA-64-5775-01	TCGA-64-5775-01	9.403	71	MALE	1	62	M0	N0	Stage IIIA	T4	Primary Tumor	DECEASED
TCGA-91-6831-01	TCGA-91-6831-01	9.385	66	MALE	0	310	MX	N0	Stage IB	T2	Primary Tumor	LIVING
TCGA-4B-A93V-01	TCGA-4B-A93V-01	9.385	52	FEMALE	1	300	M0	N0	Stage IA	T1b	Primary Tumor	DECEASED
TCGA-62-8394-01	TCGA-62-8394-01	9.383	65	FEMALE	1	139	M0	N2	Stage IIIB	T4	Primary Tumor	DECEASED
TCGA-95-7562-01	TCGA-95-7562-01	9.379	71	MALE	1	87	M0	N1	Stage IIA	T2a	Primary Tumor	DECEASED
TCGA-78-7147-01	TCGA-78-7147-01	9.375	67	FEMALE	1	586	M0	N1	Stage IIB	T2	Primary Tumor	DECEASED
TCGA-99-8033-01	TCGA-99-8033-01	9.372	74	FEMALE	1	656	M1	NX	Stage IV	TX	Primary Tumor	DECEASED
TCGA-44-7660-01	TCGA-44-7660-01	9.368	72	MALE	0	592	MX	N0	Stage IB	T2	Primary Tumor	LIVING
TCGA-49-4494-01	TCGA-49-4494-01	9.365	77	MALE	1	1081	M0	N2	Stage IIIA	T3	Primary Tumor	DECEASED
TCGA-69-8255-01	TCGA-69-8255-01	9.364	71	MALE	0	129	M0	N0	Stage IA	T1a	Primary Tumor	LIVING
TCGA-49-AARE-01	TCGA-49-AARE-01	9.344	51	FEMALE	1	1229	MX	N0	Stage IA	T1	Primary Tumor	DECEASED
TCGA-55-6975-01	TCGA-55-6975-01	9.338	61	MALE	1	118	M0	N1	Stage IIB	T2	Primary Tumor	DECEASED
TCGA-55-7570-01	TCGA-55-7570-01	9.31	60	MALE	0	824	MX	N0	Stage IA	T1a	Primary Tumor	LIVING
TCGA-05-4250-01	TCGA-05-4250-01	9.284	79	FEMALE	1	121	M0	N1	Stage IIIA	T3	Primary Tumor	DECEASED
TCGA-MP-A4T6-01	TCGA-MP-A4T6-01	9.276	76	FEMALE	1	1790	MX	N2	Stage IIIA	T1	Primary Tumor	DECEASED
TCGA-55-A493-01	TCGA-55-A493-01	9.276	54	FEMALE	0	28	M0	N0	Stage IB	T2a	Primary Tumor	LIVING
TCGA-55-7910-01	TCGA-55-7910-01	9.266	50	FEMALE	0	1040	M0	N0	Stage IIA	T2b	Primary Tumor	LIVING
TCGA-55-8511-01	TCGA-55-8511-01	9.247	73	FEMALE	0	552	MX	N0	Stage IB	T2a	Primary Tumor	LIVING
TCGA-50-6590-01	TCGA-50-6590-01	9.247	72	FEMALE	1	1288	M0	N0	Stage IB	T2	Primary Tumor	DECEASED
TCGA-50-6591-01	TCGA-50-6591-01	9.228	63	FEMALE	1	119	M1	N0	Stage IV	T2	Primary Tumor	DECEASED
TCGA-44-7669-01	TCGA-44-7669-01	9.205	59	MALE	1	574	MX	N1	Stage IIA	T1b	Primary Tumor	DECEASED
TCGA-55-8302-01	TCGA-55-8302-01	9.198	54	MALE	0	478	MX	N0	Stage IB	T2	Primary Tumor	LIVING
TCGA-44-5643-01	TCGA-44-5643-01	9.198	53	MALE	0	1013	M0	N2	Stage IIIA	T2b	Primary Tumor	LIVING
TCGA-69-7979-01	TCGA-69-7979-01	9.178	71	FEMALE	0	408	MX	N0	Stage IB	T2a	Primary Tumor	LIVING
TCGA-38-4632-01	TCGA-38-4632-01	9.178	42	MALE	1	1357	M1	N1	Stage IV	T2	Primary Tumor	DECEASED
TCGA-78-8640-01	TCGA-78-8640-01	9.172	59	MALE	0	7062	M0	N1	Stage IIA	T1	Primary Tumor	LIVING
TCGA-95-7947-01	TCGA-95-7947-01	9.166	67	MALE	0	477	M0	N0	Stage IA	T1a	Primary Tumor	LIVING
TCGA-95-7944-01	TCGA-95-7944-01	9.165	71	MALE	0	377	M0	N0	Stage IA	T1a	Primary Tumor	LIVING
TCGA-55-6978-01	TCGA-55-6978-01	9.164	81	MALE	1	176	MX	N0	Stage IIA	T2b	Primary Tumor	DECEASED
TCGA-J2-A4AE-01	TCGA-J2-A4AE-01	9.163	77	FEMALE	0	1079	MX	N0	Stage IA	T1a	Primary Tumor	LIVING
TCGA-55-8205-01	TCGA-55-8205-01	9.145	76	FEMALE	0	599	M0	N0	Stage IIA	T2b	Primary Tumor	LIVING
TCGA-05-4395-01	TCGA-05-4395-01	9.142	76	MALE	1	0	M0	N2	Stage IIIB	T4	Primary Tumor	DECEASED
TCGA-95-7043-01	TCGA-95-7043-01	9.133	63	FEMALE	1	503	MX	N0	Stage IA	T1a	Primary Tumor	DECEASED
TCGA-75-5125-01	TCGA-75-5125-01	9.126		MALE	1	2027	M0	N1	Stage IIB	T2	Primary Tumor	DECEASED
TCGA-91-6829-01	TCGA-91-6829-01	9.12	78	MALE	1	1258	MX	N0	Stage IB	T2	Primary Tumor	DECEASED
TCGA-50-7109-01	TCGA-50-7109-01	9.113	60	MALE	1	308	M0	N0	Stage IA	T1	Primary Tumor	DECEASED
TCGA-91-6847-01	TCGA-91-6847-01	9.108	62	FEMALE	0	842	MX	N0	Stage IB	T2	Primary Tumor	LIVING
TCGA-86-8585-01	TCGA-86-8585-01	9.104	57	MALE	0	353	M0	N0	Stage IB	T2a	Primary Tumor	LIVING
TCGA-95-A4VN-01	TCGA-95-A4VN-01	9.102	62	FEMALE	0	553	M0	N1	Stage IIA	T2a	Primary Tumor	LIVING
TCGA-55-8085-01	TCGA-55-8085-01	9.101	64	MALE	0	904	M0	N0	Stage IA	T1b	Primary Tumor	LIVING
TCGA-62-A471-01	TCGA-62-A471-01	9.091	64	MALE	0	1246	M0	N1	Stage IIB	T2b	Primary Tumor	LIVING
TCGA-38-4629-01	TCGA-38-4629-01	9.083	68	MALE	1	864	M0	N0	Stage IIB	T3	Primary Tumor	DECEASED
TCGA-78-7166-01	TCGA-78-7166-01	9.082	84	MALE	1	258	M0	N1	Stage IIB	T2	Primary Tumor	DECEASED
TCGA-49-6767-01	TCGA-49-6767-01	9.067	46	FEMALE	0	677	MX	N0	Stage IIB	T3	Primary Tumor	LIVING
TCGA-73-4676-01	TCGA-73-4676-01	9.066	45	MALE	1	281	M0	N1	Stage IIA	T2a	Primary Tumor	DECEASED
TCGA-78-7148-01	TCGA-78-7148-01	9.052	71	MALE	1	626	M0	N1	Stage IIB	T2	Primary Tumor	DECEASED
TCGA-78-7155-01	TCGA-78-7155-01	9.035	68	MALE	1	1171	M0	N0	Stage IB	T2	Primary Tumor	DECEASED
TCGA-86-8672-01	TCGA-86-8672-01	9.034	59	MALE	1	19	M0	N0	Stage IIB	T3	Primary Tumor	DECEASED
TCGA-44-6778-01	TCGA-44-6778-01	9.033	59	MALE	0	1864	MX	N0	Stage IA	T1	Primary Tumor	LIVING
TCGA-55-7995-01	TCGA-55-7995-01	9.032	73	FEMALE	0	889	M0	N0	Stage IA	T1b	Primary Tumor	LIVING
TCGA-44-A47A-01	TCGA-44-A47A-01	9.029	78	FEMALE	0	466	MX	N0	Stage IB	T2a	Primary Tumor	LIVING
TCGA-05-4398-01	TCGA-05-4398-01	9.021	47	FEMALE	0	1431	M0	N3	Stage IIIB	T4	Primary Tumor	LIVING
TCGA-64-1677-01	TCGA-64-1677-01	9.015	77	FEMALE	1	628	M0	N2	Stage IIIA	T2	Primary Tumor	DECEASED
TCGA-MP-A4TI-01	TCGA-MP-A4TI-01	9.009	72	MALE	1	429	M0	N1	Stage IIA	T2a	Primary Tumor	DECEASED
TCGA-78-7143-01	TCGA-78-7143-01	8.993	62	FEMALE	1	4961	M0	N0	Stage IB	T2	Primary Tumor	DECEASED
TCGA-L9-A7SV-01	TCGA-L9-A7SV-01	8.981	69	MALE	0	565	M0	N1	Stage IIA	T2a	Primary Tumor	LIVING
TCGA-86-8054-01	TCGA-86-8054-01	8.971	61	MALE	0	1148	M0	N1	Stage IIB	T2b	Primary Tumor	LIVING
TCGA-55-A490-01	TCGA-55-A490-01	8.964	78	MALE	1	99	MX	N0	Stage IIA	T2b	Primary Tumor	DECEASED
TCGA-62-A46O-01	TCGA-62-A46O-01	8.953	65	FEMALE	1	1454	M0	N0	Stage IB	T2	Primary Tumor	DECEASED
TCGA-05-4424-01	TCGA-05-4424-01	8.952	70	MALE	0	913	M0	N0	Stage IIB	T3	Primary Tumor	LIVING
TCGA-78-7145-01	TCGA-78-7145-01	8.939	52	FEMALE	1	826	M1	N1	Stage IV	T4	Primary Tumor	DECEASED
TCGA-80-5607-01	TCGA-80-5607-01	8.939		FEMALE	0		M0	N1	Stage IIB	T2	Primary Tumor	LIVING
TCGA-38-4631-01	TCGA-38-4631-01	8.936	72	FEMALE	1	354	M0	N0	Stage IB	T2	Primary Tumor	DECEASED
TCGA-MP-A4TC-01	TCGA-MP-A4TC-01	8.932	77	MALE	1	74	M0	N2	Stage IIIA	T1	Primary Tumor	DECEASED
TCGA-62-A46U-01	TCGA-62-A46U-01	8.93	71	FEMALE	0	2067	M0	N1	Stage IIB	T2	Primary Tumor	LIVING
TCGA-93-A4JO-01	TCGA-93-A4JO-01	8.926	70	MALE	1	33	MX	N0	Stage IA	T1a	Primary Tumor	DECEASED
TCGA-L9-A8F4-01	TCGA-L9-A8F4-01	8.923	64	FEMALE	0	476	MX	N0	Stage IB	T2a	Primary Tumor	LIVING
TCGA-86-7955-01	TCGA-86-7955-01	8.923	62	MALE	0	1072	M0	N0	Stage IB	T2a	Primary Tumor	LIVING
TCGA-MP-A4TK-01	TCGA-MP-A4TK-01	8.916	56	FEMALE	1	582	MX	N1	Stage IIB	T2	Primary Tumor	DECEASED
TCGA-50-6595-01	TCGA-50-6595-01	8.899	74	FEMALE	1	189	M0	N2	Stage IIIA	T2	Primary Tumor	DECEASED
TCGA-L9-A5IP-01	TCGA-L9-A5IP-01	8.884	40	FEMALE	1	58	M1b	N2	Stage IV	T3	Primary Tumor	DECEASED
TCGA-50-5051-01	TCGA-50-5051-01	8.88	42	FEMALE	1	478	M0	N2	Stage IIIA	T2	Primary Tumor	DECEASED
TCGA-64-5774-01	TCGA-64-5774-01	8.862	60	MALE	0	2676	M0	N0	Stage IB	T2	Primary Tumor	LIVING
TCGA-69-7980-01	TCGA-69-7980-01	8.861	70	FEMALE	0	411	M0	N0	Stage I	T1b	Primary Tumor	LIVING
TCGA-78-7153-01	TCGA-78-7153-01	8.858	65	FEMALE	0	3635	M0	N0	Stage IB	T2	Primary Tumor	LIVING
TCGA-49-AAR4-01	TCGA-49-AAR4-01	8.853	51	MALE	1	879	MX	N2	Stage IIIA	T2	Primary Tumor	DECEASED
TCGA-91-8499-01	TCGA-91-8499-01	8.851	76	FEMALE	0	36	MX	N0	Stage IA	T1b	Primary Tumor	LIVING
TCGA-78-7220-01	TCGA-78-7220-01	8.835	53	FEMALE	1	807	M0	N2	Stage IIIA	T2	Primary Tumor	DECEASED
TCGA-44-5644-01	TCGA-44-5644-01	8.835	51	FEMALE	0	863		N0	Stage IB	T2a	Primary Tumor	LIVING
TCGA-55-A48Z-01	TCGA-55-A48Z-01	8.824	60	FEMALE	0	651	MX	N3	Stage IIIB	T1a	Primary Tumor	LIVING
TCGA-49-AARQ-01	TCGA-49-AARQ-01	8.815	41	FEMALE	0	6732	MX	N0	Stage I	T2	Primary Tumor	LIVING
TCGA-55-6969-01	TCGA-55-6969-01	8.796	52	MALE	0	1239	M0	N0	Stage IB	T2	Primary Tumor	LIVING
TCGA-MN-A4N5-01	TCGA-MN-A4N5-01	8.795	63	MALE	0	84	M0	N0	Stage IA	T1a	Primary Tumor	LIVING
TCGA-MP-A4SV-01	TCGA-MP-A4SV-01	8.793	67	MALE	1	2620	M0	N0	Stage IB	T2	Primary Tumor	DECEASED
TCGA-55-7911-01	TCGA-55-7911-01	8.786	70	FEMALE	0	537	MX	N0	Stage IA	T1a	Primary Tumor	LIVING
TCGA-86-8074-01	TCGA-86-8074-01	8.786	62	FEMALE	0	24	M0	N1	Stage IIA	T1b	Primary Tumor	LIVING
TCGA-49-6743-01	TCGA-49-6743-01	8.783	81	FEMALE	0	1621	MX	N2	Stage IIIA	T1	Primary Tumor	LIVING
TCGA-55-8089-01	TCGA-55-8089-01	8.774	56	MALE	1	702	M0	N0	Stage IA	T1a	Primary Tumor	DECEASED
TCGA-55-7913-01	TCGA-55-7913-01	8.764	61	FEMALE	1	561	MX	N0	Stage IA	T1b	Primary Tumor	DECEASED
TCGA-55-8507-01	TCGA-55-8507-01	8.761	53	MALE	0	418	MX	N0	Stage IA	T1a	Primary Tumor	LIVING
TCGA-75-5147-01	TCGA-75-5147-01	8.749		FEMALE	0	1333	M0	N0	Stage IB	T2	Primary Tumor	LIVING
TCGA-73-4668-01	TCGA-73-4668-01	8.739	66	FEMALE	0	467	M0	N1	Stage IIB	T2	Primary Tumor	LIVING
TCGA-49-AAQV-01	TCGA-49-AAQV-01	8.738	63	FEMALE	1	677	MX	N1	Stage II	T1	Primary Tumor	DECEASED
TCGA-44-2666-01	TCGA-44-2666-01	8.733	43	MALE	1	97	M0	N0	Stage IB	T2	Primary Tumor	DECEASED
TCGA-75-7031-01	TCGA-75-7031-01	8.726		FEMALE	0		M0	N0	Stage IB	T2	Primary Tumor	LIVING
TCGA-62-A472-01	TCGA-62-A472-01	8.694	70	MALE	0	910	M0	N0	Stage IIB	T3	Primary Tumor	LIVING
TCGA-55-7903-01	TCGA-55-7903-01	8.69	64	MALE	0	567	MX	N0	Stage IA	T1b	Primary Tumor	LIVING
TCGA-NJ-A4YF-01	TCGA-NJ-A4YF-01	8.69	50	FEMALE	0	2161	M0	N0	Stage IA	T1	Primary Tumor	LIVING
TCGA-95-7948-01	TCGA-95-7948-01	8.688	42	FEMALE	0	476	M0	N0	Stage IB	T2a	Primary Tumor	LIVING
TCGA-64-5781-01	TCGA-64-5781-01	8.684	55	FEMALE	0	1559	M0	N0	Stage IB	T2	Primary Tumor	LIVING
TCGA-44-7672-01	TCGA-44-7672-01	8.676	52	FEMALE	0	719	M0	N0	Stage IA	T1b	Primary Tumor	LIVING
TCGA-NJ-A4YQ-01	TCGA-NJ-A4YQ-01	8.672	69	FEMALE	0	1432	M0	N0	Stage IA	T1b	Primary Tumor	LIVING
TCGA-50-5066-02	TCGA-50-5066-02	8.669	72	MALE	0	1442	M0	N0	Stage IB	T2	Recurrent Tumor	LIVING
TCGA-44-7661-01	TCGA-44-7661-01	8.668	69	FEMALE	1	557	M0	N0	Stage IB	T2a	Primary Tumor	DECEASED
TCGA-05-4426-01	TCGA-05-4426-01	8.663	71	MALE	0	791	M0	N0	Stage IB	T2	Primary Tumor	LIVING
TCGA-71-8520-01	TCGA-71-8520-01	8.645	60	FEMALE	1	210	M0	N0	Stage IB	T2	Primary Tumor	DECEASED
TCGA-MN-A4N4-01	TCGA-MN-A4N4-01	8.638	57	MALE	0	1175	M0	N0	Stage IA	T1b	Primary Tumor	LIVING
TCGA-95-A4VP-01	TCGA-95-A4VP-01	8.636	66	FEMALE	0	605	M0	N2	Stage IIIA	T2b	Primary Tumor	LIVING
TCGA-55-8090-01	TCGA-55-8090-01	8.634	80	MALE	1	598	M0	N0	Stage IA	T1a	Primary Tumor	DECEASED
TCGA-86-7701-01	TCGA-86-7701-01	8.634	66	MALE	0	947	M1	N0	Stage IV	T2	Primary Tumor	LIVING
TCGA-50-5941-01	TCGA-50-5941-01	8.627	55	FEMALE	0	1474	M0	N2	Stage IIIA	T2a	Primary Tumor	LIVING
TCGA-38-4630-01	TCGA-38-4630-01	8.622	75	FEMALE	1	1073	M0	N0	Stage IB	T2	Primary Tumor	DECEASED
TCGA-75-6211-01	TCGA-75-6211-01	8.62		FEMALE	1		M0	N0	Stage IB	T2	Primary Tumor	DECEASED
TCGA-99-8025-01	TCGA-99-8025-01	8.602	72	FEMALE	0	1060	M0	N2	Stage IIIA	T3	Primary Tumor	LIVING
TCGA-64-1676-01	TCGA-64-1676-01	8.599	58	MALE	0	1728	M0	N0	Stage IA	T1a	Primary Tumor	LIVING
TCGA-55-6985-01	TCGA-55-6985-01	8.593	58	FEMALE	0	1233	MX	N0	Stage IB	T2	Primary Tumor	LIVING
TCGA-86-8279-01	TCGA-86-8279-01	8.59	46	MALE	0	949	M0	N1	Stage IIA	T2a	Primary Tumor	LIVING
TCGA-49-6761-01	TCGA-49-6761-01	8.584	68	FEMALE	0	354	MX	N2	Stage IIIA	T1	Primary Tumor	LIVING
TCGA-80-5608-01	TCGA-80-5608-01	8.582		FEMALE	0	2832	M0	N0	Stage IA	T1	Primary Tumor	LIVING
TCGA-55-8614-01	TCGA-55-8614-01	8.57	76	MALE	0	536	MX	N0	Stage IB	T2a	Primary Tumor	LIVING
TCGA-75-6214-01	TCGA-75-6214-01	8.568		FEMALE	1	1115	M0	N2	Stage IIIA	T2	Primary Tumor	DECEASED
TCGA-05-4389-01	TCGA-05-4389-01	8.555	70	MALE	0	1369	M0	N0	Stage IA	T1	Primary Tumor	LIVING
TCGA-05-4434-01	TCGA-05-4434-01	8.554	67	FEMALE	1	457	M1	N1	Stage IV	T4	Primary Tumor	DECEASED
TCGA-97-7553-01	TCGA-97-7553-01	8.55	58	FEMALE	0	1870	MX	N0	Stage IA	T1	Primary Tumor	LIVING
TCGA-64-5778-01	TCGA-64-5778-01	8.539	60	MALE	0	1305	M0	N0	Stage IB	T2	Primary Tumor	LIVING
TCGA-55-7283-01	TCGA-55-7283-01	8.535	76	FEMALE	0	609	MX	N2	Stage IIIA	T3	Primary Tumor	LIVING
TCGA-J2-A4AD-01	TCGA-J2-A4AD-01	8.532	61	FEMALE	1	550	MX	N0	Stage IA	T1a	Primary Tumor	DECEASED
TCGA-49-6742-01	TCGA-49-6742-01	8.52	70	MALE	1	488	M0	N1	Stage IIA	T2a	Primary Tumor	DECEASED
TCGA-55-7576-01	TCGA-55-7576-01	8.52	54	MALE	0	670	M0	N0	Stage IB	T2a	Primary Tumor	LIVING
TCGA-MP-A4TE-01	TCGA-MP-A4TE-01	8.502	56	MALE	1	896	MX	N0	Stage IIA	T2b	Primary Tumor	DECEASED
TCGA-55-6987-01	TCGA-55-6987-01	8.497	77	MALE	0	2137	M0	N0	Stage IA	T1	Primary Tumor	LIVING
TCGA-44-2665-01	TCGA-44-2665-01	8.496	55	FEMALE	0	1301	M0	N1	Stage IIB	T2	Primary Tumor	LIVING
TCGA-55-1594-01	TCGA-55-1594-01	8.493	68	MALE	0	1178	M0	N2	Stage IIIA	T2	Primary Tumor	LIVING
TCGA-78-7159-01	TCGA-78-7159-01	8.488	60	FEMALE	0	1974	M0	NX	Stage IA	T1	Primary Tumor	LIVING
TCGA-67-6216-01	TCGA-67-6216-01	8.484	57	FEMALE	0	141	M0	N0	Stage IA	T1a	Primary Tumor	LIVING
TCGA-64-5815-01	TCGA-64-5815-01	8.479	74	MALE	0	866	M0	N1	Stage IIB	T2	Primary Tumor	LIVING
TCGA-44-6145-01	TCGA-44-6145-01	8.478	62	FEMALE	0	595	M0	N0	Stage IA	T1	Primary Tumor	LIVING
TCGA-78-7150-01	TCGA-78-7150-01	8.474	59	MALE	1	666	M0	N1	Stage IIB	T2	Primary Tumor	DECEASED
TCGA-05-5420-01	TCGA-05-5420-01	8.455	67	MALE	0	457	M0	N2	Stage IIIA	T2	Primary Tumor	LIVING
TCGA-35-4122-01	TCGA-35-4122-01	8.446	69	MALE	0	225	M0	N0	Stage IA	T1	Primary Tumor	LIVING
TCGA-44-8119-01	TCGA-44-8119-01	8.445	73	MALE	0	285	M0	N0	Stage IIB	T3	Primary Tumor	LIVING
TCGA-86-A4P7-01	TCGA-86-A4P7-01	8.442	63	FEMALE	0	415	M0	N0	Stage IB	T2a	Primary Tumor	LIVING
TCGA-95-7567-01	TCGA-95-7567-01	8.441	61	MALE	0	568	M0	N1	Stage IIB	T2b	Primary Tumor	LIVING
TCGA-95-A4VK-01	TCGA-95-A4VK-01	8.429	74	FEMALE	0	651	M0	N2	Stage IIIA	T2b	Primary Tumor	LIVING
TCGA-86-7953-01	TCGA-86-7953-01	8.429	69	FEMALE	0	997	M0	N0	Stage IA	T1b	Primary Tumor	LIVING
TCGA-44-3396-01	TCGA-44-3396-01	8.427	74	FEMALE	0	1130	M0	N2	Stage IIIA	T2	Primary Tumor	LIVING
TCGA-05-5425-01	TCGA-05-5425-01	8.425	68	MALE	0	882	M0	N1	Stage IIB	T2b	Primary Tumor	LIVING
TCGA-50-6597-01	TCGA-50-6597-01	8.423	79	FEMALE	1	1268	M0	N0	Stage IB	T2	Primary Tumor	DECEASED
TCGA-62-8402-01	TCGA-62-8402-01	8.418	73	FEMALE	1	1498	M0	N2	Stage IIIA	T2	Primary Tumor	DECEASED
TCGA-MP-A4TF-01	TCGA-MP-A4TF-01	8.411	58	FEMALE	1	336	M0	N0	Stage IIA	T2b	Primary Tumor	DECEASED
TCGA-97-8179-01	TCGA-97-8179-01	8.407	72	MALE	0	435	M0	N0	Stage IA	T1a	Primary Tumor	LIVING
TCGA-69-7974-01	TCGA-69-7974-01	8.405	54	FEMALE	0	184	MX	N2	Stage IIIA	T2a	Primary Tumor	LIVING
TCGA-50-6592-01	TCGA-50-6592-01	8.399	71	FEMALE	1	777	M0	N0	Stage IB	T2	Primary Tumor	DECEASED
TCGA-05-4396-01	TCGA-05-4396-01	8.396	76	MALE	1	303	M0	N1	Stage IIIB	T4	Primary Tumor	DECEASED
TCGA-MP-A4T4-01	TCGA-MP-A4T4-01	8.386	68	FEMALE	1	2617	M0	N1	Stage IIB	T2	Primary Tumor	DECEASED
TCGA-55-6979-01	TCGA-55-6979-01	8.376	59	FEMALE	1	237	M0	N1	Stage IIB	T2	Primary Tumor	DECEASED
TCGA-86-8673-01	TCGA-86-8673-01	8.374	61	MALE	0	862	M0	N0	Stage IB	T2	Primary Tumor	LIVING
TCGA-55-8204-01	TCGA-55-8204-01	8.373	87	FEMALE	0	515	MX	N0	Stage IB	T2a	Primary Tumor	LIVING
TCGA-44-A4SS-01	TCGA-44-A4SS-01	8.366	73	MALE	0	415	M0	N0	Stage IA	T1b	Primary Tumor	LIVING
TCGA-MP-A4T7-01	TCGA-MP-A4T7-01	8.349	75	FEMALE	1	167	M1	N0	Stage IV	T2	Primary Tumor	DECEASED
TCGA-62-A46V-01	TCGA-62-A46V-01	8.345	78	FEMALE	0	2199	M0	N0	Stage IB	T2	Primary Tumor	LIVING
TCGA-05-4422-01	TCGA-05-4422-01	8.328	68	MALE	0	365	M0	N0	Stage IB	T2	Primary Tumor	LIVING
TCGA-75-6205-01	TCGA-75-6205-01	8.328		FEMALE	1		M0	N0	Stage IB	T2a	Primary Tumor	DECEASED
TCGA-75-5122-01	TCGA-75-5122-01	8.326		MALE	1		M0	N0	Stage IB	T2	Primary Tumor	DECEASED
TCGA-86-7954-01	TCGA-86-7954-01	8.311	68	FEMALE	0	605	M0	N0	Stage IB	T2	Primary Tumor	LIVING
TCGA-MP-A4TD-01	TCGA-MP-A4TD-01	8.308	71	MALE	1	307	M0	N2	Stage IIIA	T2	Primary Tumor	DECEASED
TCGA-44-2662-01	TCGA-44-2662-01	8.3	65	MALE	0	1280	M0	N0	Stage IB	T2	Primary Tumor	LIVING
TCGA-62-8399-01	TCGA-62-8399-01	8.285	62	MALE	0	2696	M0	N2	Stage IIIA	T2	Primary Tumor	LIVING
TCGA-05-4430-01	TCGA-05-4430-01	8.285	59	FEMALE	0	761	M0	N0	Stage IB	T2	Primary Tumor	LIVING
TCGA-55-1592-01	TCGA-55-1592-01	8.284	65	MALE	1	701	M0	N0	Stage IA	T2	Primary Tumor	DECEASED
TCGA-55-8301-01	TCGA-55-8301-01	8.277	58	MALE	0	534	MX	N0	Stage IB	T2a	Primary Tumor	LIVING
TCGA-55-A494-01	TCGA-55-A494-01	8.274	61	FEMALE	0	481	MX	N0	Stage IB	T2a	Primary Tumor	LIVING
TCGA-55-6981-01	TCGA-55-6981-01	8.267	53	FEMALE	1	1379	M0	N2	Stage IIIA	T1	Primary Tumor	DECEASED
TCGA-97-A4LX-01	TCGA-97-A4LX-01	8.265	81	MALE	0	614	M0	N0	Stage IB	T2a	Primary Tumor	LIVING
TCGA-99-8032-01	TCGA-99-8032-01	8.245	61	MALE	0	44	M0	N0	Stage IA	T1a	Primary Tumor	LIVING
TCGA-49-4488-01	TCGA-49-4488-01	8.241	74	FEMALE	1	869	MX	N0	Stage IA	T1	Primary Tumor	DECEASED
TCGA-05-4420-01	TCGA-05-4420-01	8.233	41	MALE	0	912	M0	N0	Stage IB	T2	Primary Tumor	LIVING
TCGA-05-4432-01	TCGA-05-4432-01	8.232	66	MALE	0	761	M0	N1	Stage IIB	T2	Primary Tumor	LIVING
TCGA-49-6745-01	TCGA-49-6745-01	8.228	82	MALE	0	522	M0	N2	Stage IIIA	T2a	Primary Tumor	LIVING
TCGA-55-7227-01	TCGA-55-7227-01	8.227	77	MALE	1	952	MX	N1	Stage IIIA	T3	Primary Tumor	DECEASED
TCGA-05-4418-01	TCGA-05-4418-01	8.225	69	MALE	1	274	M0	N2	Stage IIIA	T3	Primary Tumor	DECEASED
TCGA-MP-A4SW-01	TCGA-MP-A4SW-01	8.221	53	MALE	1	1778	M0	N1	Stage IIB	T2	Primary Tumor	DECEASED
TCGA-86-7711-01	TCGA-86-7711-01	8.215	70	MALE	1	1046	M0	N1	Stage IIA	T2a	Primary Tumor	DECEASED
TCGA-64-1679-01	TCGA-64-1679-01	8.207	58	FEMALE	0	2488	M0	N2	Stage IIIA	T1	Primary Tumor	LIVING
TCGA-05-5715-01	TCGA-05-5715-01	8.206	69	FEMALE	0	62	M0	N0	Stage IB	T2a	Primary Tumor	LIVING
TCGA-55-8615-01	TCGA-55-8615-01	8.205	67	MALE	0	446	MX	N2	Stage IIIA	T3	Primary Tumor	LIVING
TCGA-49-AARN-01	TCGA-49-AARN-01	8.201	56	FEMALE	1	1135	MX	N0	Stage IA	T1	Primary Tumor	DECEASED
TCGA-50-8460-01	TCGA-50-8460-01	8.194	74	MALE	0	829	M0	N0	Stage IA	T1a	Primary Tumor	LIVING
TCGA-97-A4M7-01	TCGA-97-A4M7-01	8.192	74	MALE	0	629	M0	N0	Stage IA	T1b	Primary Tumor	LIVING
TCGA-93-A4JQ-01	TCGA-93-A4JQ-01	8.184	49	MALE	0	526	MX	N0	Stage IA	T1b	Primary Tumor	LIVING
TCGA-05-4425-01	TCGA-05-4425-01	8.176	70	FEMALE	0	669	M1	N0	Stage IV	T2	Primary Tumor	LIVING
TCGA-55-6642-01	TCGA-55-6642-01	8.173	63	MALE	0	2449	MX	N0	Stage IB	T2	Primary Tumor	LIVING
TCGA-62-A46Y-01	TCGA-62-A46Y-01	8.163	70	FEMALE	1	414	M0	N2	Stage IIIA	T2	Primary Tumor	DECEASED
TCGA-38-4628-01	TCGA-38-4628-01	8.163	65	FEMALE	1	1492	M0	N1	Stage IIB	T2	Primary Tumor	DECEASED
TCGA-86-7713-01	TCGA-86-7713-01	8.161	70	MALE	0	1157	M0	N0	Stage IIA	T2b	Primary Tumor	LIVING
TCGA-55-8505-01	TCGA-55-8505-01	8.152	62	MALE	0	440	MX	N2	Stage IIIA	T1a	Primary Tumor	LIVING
TCGA-44-2656-01	TCGA-44-2656-01	8.145	59	MALE	0	1429	M0	N0	Stage IB	T2	Primary Tumor	LIVING
TCGA-78-7158-01	TCGA-78-7158-01	8.126	59	FEMALE	1	179	M0	N2	Stage IIIB	T4	Primary Tumor	DECEASED
TCGA-49-AARO-01	TCGA-49-AARO-01	8.106	39	FEMALE	0	3759	MX	N0	Stage IA	T1a	Primary Tumor	LIVING
TCGA-69-7760-01	TCGA-69-7760-01	8.101	73	MALE	0	202	M0	N0	Stage IIB	T3	Primary Tumor	LIVING
TCGA-55-6970-01	TCGA-55-6970-01	8.098	67	FEMALE	1	464	MX	N2	Stage IIIA	T2	Primary Tumor	DECEASED
TCGA-L9-A743-01	TCGA-L9-A743-01	8.09	56	MALE	0	664	M0	N1	Stage IIA	T2a	Primary Tumor	LIVING
TCGA-55-6982-01	TCGA-55-6982-01	8.088	79	FEMALE	1	995	M0	N1	Stage IIB	T2	Primary Tumor	DECEASED
TCGA-49-4487-01	TCGA-49-4487-01	8.075	72	FEMALE	1	855	M0	N0	Stage IA	T1	Primary Tumor	DECEASED
TCGA-69-7764-01	TCGA-69-7764-01	8.042	75	MALE	0	414	M0	N0	Stage IA	T1b	Primary Tumor	LIVING
TCGA-55-6984-01	TCGA-55-6984-01	8.031	71	FEMALE	1	760	M0	N1	Stage IIB	T2	Primary Tumor	DECEASED
TCGA-86-8280-01	TCGA-86-8280-01	8.027	54	FEMALE	0	701	M0	N0	Stage IIA	T2b	Primary Tumor	LIVING
TCGA-55-1595-01	TCGA-55-1595-01	8.023	74	FEMALE	0	1479	M0	N0	Stage IA	T1	Primary Tumor	LIVING
TCGA-35-4123-01	TCGA-35-4123-01	8.02	38	MALE	0	182	M0	N0	Stage IA	T1	Primary Tumor	LIVING
TCGA-05-5429-01	TCGA-05-5429-01	8.014	60	MALE	1	275	M0	N2	Stage IIIA	T3	Primary Tumor	DECEASED
TCGA-50-5045-01	TCGA-50-5045-01	8.005	57	FEMALE	1	2174	M0	N1	[Discrepancy]	T2	Primary Tumor	DECEASED
TCGA-MP-A4T9-01	TCGA-MP-A4T9-01	7.986	54	FEMALE	1	1265	MX	N2	Stage IIIA	T2	Primary Tumor	DECEASED
TCGA-50-6594-01	TCGA-50-6594-01	7.963	79	FEMALE	1	370	M0	N2	Stage IIIA	T3	Primary Tumor	DECEASED
TCGA-50-5066-01	TCGA-50-5066-01	7.951	72	MALE	0	1442	M0	N0	Stage IB	T2	Primary Tumor	LIVING
TCGA-50-5936-01	TCGA-50-5936-01	7.942	58	MALE	1	257	M0	N2	Stage IIIA	T2	Primary Tumor	DECEASED
TCGA-55-8092-01	TCGA-55-8092-01	7.941	75	MALE	1	154	MX	N0	Stage IIB	T3	Primary Tumor	DECEASED
TCGA-55-8616-01	TCGA-55-8616-01	7.938	58	FEMALE	0	48	M0	N0	Stage IB	T2a	Primary Tumor	LIVING
TCGA-55-8203-01	TCGA-55-8203-01	7.933	69	FEMALE	0	547	M0	N0	Stage IA	T1b	Primary Tumor	LIVING
TCGA-67-3774-01	TCGA-67-3774-01	7.925	73	FEMALE	0	385	M0	N0	Stage IB	T2	Primary Tumor	LIVING
TCGA-62-A46R-01	TCGA-62-A46R-01	7.913	54	FEMALE	1	1725	M0	N0	Stage IB	T2	Primary Tumor	DECEASED
TCGA-55-8096-01	TCGA-55-8096-01	7.912	67	FEMALE	1	719	MX	N0	Stage IB	T2a	Primary Tumor	DECEASED
TCGA-50-5939-01	TCGA-50-5939-01	7.905	85	MALE	1	460	M0	N0	Stage IB	T2	Primary Tumor	DECEASED
TCGA-50-6593-01	TCGA-50-6593-01	7.905	49	FEMALE	1	336	M0	N2	Stage IIIA	T1	Primary Tumor	DECEASED
TCGA-64-5779-01	TCGA-64-5779-01	7.897	61	MALE	0	864	M0	N2	Stage IIIA	T2	Primary Tumor	LIVING
TCGA-05-4402-01	TCGA-05-4402-01	7.894	57	FEMALE	1	244	M1	NX	Stage IV	T2	Primary Tumor	DECEASED
TCGA-49-4512-01	TCGA-49-4512-01	7.893	69	FEMALE	1	905	MX	N2	Stage IIIA	T2	Primary Tumor	DECEASED
TCGA-97-7554-01	TCGA-97-7554-01	7.892	83	FEMALE	0	775	M0	N2	Stage IIIA	T2a	Primary Tumor	LIVING
TCGA-55-8508-01	TCGA-55-8508-01	7.889	60	FEMALE	0	617	MX	N1	Stage IIA	T2a	Primary Tumor	LIVING
TCGA-93-A4JP-01	TCGA-93-A4JP-01	7.885	64	MALE	0	578	M1b	NX	Stage IV	TX	Primary Tumor	LIVING
TCGA-05-4382-01	TCGA-05-4382-01	7.88	68	MALE	0	607	M0	N0	Stage IB	T2	Primary Tumor	LIVING
TCGA-55-6986-01	TCGA-55-6986-01	7.845	74	FEMALE	0	3261	M0	N0	Stage IB	T2	Primary Tumor	LIVING
TCGA-44-6774-01	TCGA-44-6774-01	7.843	56	FEMALE	0	658	M0	N2	Stage IIIA	T1	Primary Tumor	LIVING
TCGA-NJ-A4YP-01	TCGA-NJ-A4YP-01	7.837	52	MALE	0	50	M0	N0	Stage IB	T2a	Primary Tumor	LIVING
TCGA-97-8547-01	TCGA-97-8547-01	7.836	78	FEMALE	0	657	MX	N2	Stage IIIA	T2a	Primary Tumor	LIVING
TCGA-69-7978-01	TCGA-69-7978-01	7.833	59	MALE	0	134	MX	N1	Stage IIB	T2b	Primary Tumor	LIVING
TCGA-67-3771-01	TCGA-67-3771-01	7.831	77	FEMALE	0	610	M0	N0	Stage IA	T1	Primary Tumor	LIVING
TCGA-86-6562-01	TCGA-86-6562-01	7.831	52	MALE	1	376	M0	N1	Stage IIA	T2a	Primary Tumor	DECEASED
TCGA-50-6673-01	TCGA-50-6673-01	7.83	84	FEMALE	1	22	M0	N0	Stage I	T1	Primary Tumor	DECEASED
TCGA-69-8453-01	TCGA-69-8453-01	7.827	77	MALE	0	813	MX	N0	Stage IIB	T3	Primary Tumor	LIVING
TCGA-05-4433-01	TCGA-05-4433-01	7.814	82	MALE	0	730	M0	N0	Stage IB	T2	Primary Tumor	LIVING
TCGA-50-5933-01	TCGA-50-5933-01	7.804	72	MALE	1	2393	M0	N2	Stage IIIB	T4	Primary Tumor	DECEASED
TCGA-55-7574-01	TCGA-55-7574-01	7.787	64	FEMALE	1	995	M0	N0	Stage IB	T2a	Primary Tumor	DECEASED
TCGA-38-6178-01	TCGA-38-6178-01	7.778	70	FEMALE	0	448		N2	Stage IIIA	T2b	Primary Tumor	LIVING
TCGA-44-6775-01	TCGA-44-6775-01	7.769	72	FEMALE	0	705	MX	N0	Stage IB	T2a	Primary Tumor	LIVING
TCGA-93-8067-01	TCGA-93-8067-01	7.768	77	MALE	0	186	MX	N0	Stage IB	T2a	FFPE Scrolls	LIVING
TCGA-78-8655-01	TCGA-78-8655-01	7.761	77	FEMALE	0	2360	M0	N0	Stage IA	T1	Primary Tumor	LIVING
TCGA-MP-A4T8-01	TCGA-MP-A4T8-01	7.761	68	MALE	1	161	M0	N2	Stage IIIA	T2	Primary Tumor	DECEASED
TCGA-44-2657-11	TCGA-44-2657-11	7.756	74	FEMALE	0	1351	M0	NX	Stage IB	T2	Solid Tissue Normal	LIVING
TCGA-86-8278-01	TCGA-86-8278-01	7.751	63	FEMALE	0	944	M0	N1	Stage IIB	T2	Primary Tumor	LIVING
TCGA-44-7671-01	TCGA-44-7671-01	7.744	64	MALE	0	889	M0	N0	Stage IB	T2a	Primary Tumor	LIVING
TCGA-50-5930-01	TCGA-50-5930-01	7.738	47	MALE	1	282	M0	N2	Stage IIIA	T2	Primary Tumor	DECEASED
TCGA-78-7163-01	TCGA-78-7163-01	7.737	60	MALE	0	7248	M0	N0	Stage IB	T2	Primary Tumor	LIVING
TCGA-97-A4M5-01	TCGA-97-A4M5-01	7.731	83	MALE	0	634	M0	N0	Stage IA	T1b	Primary Tumor	LIVING
TCGA-73-4675-01	TCGA-73-4675-01	7.721	59	MALE	1	922	M0	N1	Stage IIIA	T3	Primary Tumor	DECEASED
TCGA-93-7347-01	TCGA-93-7347-01	7.717	76	FEMALE	0	683	MX	N0	Stage IA	T1a	Primary Tumor	LIVING
TCGA-86-8055-01	TCGA-86-8055-01	7.713	79	MALE	1	124	M0	N1	Stage IIA	T2a	Primary Tumor	DECEASED
TCGA-86-7714-01	TCGA-86-7714-01	7.705	61	FEMALE	1	625	M0	N2	Stage IIIA	T1b	Primary Tumor	DECEASED
TCGA-MP-A4TJ-01	TCGA-MP-A4TJ-01	7.7	62	FEMALE	1	339	M0	N0	Stage IA	T1	Primary Tumor	DECEASED
TCGA-55-8208-01	TCGA-55-8208-01	7.699	73	FEMALE	0	674	M0	N0	Stage IA	T1b	Primary Tumor	LIVING
TCGA-78-7160-01	TCGA-78-7160-01	7.687	61	MALE	1	697	M1	N2	Stage IV	T4	Primary Tumor	DECEASED
TCGA-91-6835-01	TCGA-91-6835-01	7.677	81	FEMALE	0	79	M0	N0	Stage IA	T1	Primary Tumor	LIVING
TCGA-50-5055-01	TCGA-50-5055-01	7.676	79	FEMALE	1	1830	M0	N1	Stage IIA	T1	Primary Tumor	DECEASED
TCGA-86-8075-01	TCGA-86-8075-01	7.653	66	FEMALE	1	694	M0	N0	Stage IB	T2	Primary Tumor	DECEASED
TCGA-38-7271-01	TCGA-38-7271-01	7.627	72	FEMALE	1	800	M0	N0	Stage IA	T1	Primary Tumor	DECEASED
TCGA-44-A4SU-01	TCGA-44-A4SU-01	7.614	67	FEMALE	1	409	MX	N0	Stage IA	T1a	Primary Tumor	DECEASED
TCGA-50-5932-01	TCGA-50-5932-01	7.611	75	MALE	1	1235	M0	N1	Stage IIB	T2	Primary Tumor	DECEASED
TCGA-50-5049-01	TCGA-50-5049-01	7.601	70	MALE	0	3094	M0	N0	Stage IA	T2	Primary Tumor	LIVING
TCGA-86-8669-01	TCGA-86-8669-01	7.594	64	MALE	0	938	M0	N0	Stage IA	T1b	Primary Tumor	LIVING
TCGA-O1-A52J-01	TCGA-O1-A52J-01	7.588	74	FEMALE	1	1798	MX	N0	Stage IA	T1	Primary Tumor	DECEASED
TCGA-44-6147-01	TCGA-44-6147-01	7.587	67	FEMALE	0	845	M0	NX	Stage IA	T1b	Primary Tumor	LIVING
TCGA-69-A59K-01	TCGA-69-A59K-01	7.578	60	FEMALE	0	591	M0	N0	Stage IIB	T3	Primary Tumor	LIVING
TCGA-73-4658-01	TCGA-73-4658-01	7.572	80	FEMALE	1	1600	M0	N0	Stage IB	T2	Primary Tumor	DECEASED
TCGA-86-8671-01	TCGA-86-8671-01	7.57	72	FEMALE	0	839	M0	N1	Stage IIB	T2b	Primary Tumor	LIVING
TCGA-55-6983-01	TCGA-55-6983-01	7.567	81	MALE	0	2823	M0	N1	Stage IIB	T2	Primary Tumor	LIVING
TCGA-05-4427-01	TCGA-05-4427-01	7.564	65	FEMALE	0	791	M0	N1	Stage IIB	T2	Primary Tumor	LIVING
TCGA-L9-A50W-01	TCGA-L9-A50W-01	7.556	75	MALE	1	442	MX	N1	Stage IIA	T1b	Primary Tumor	DECEASED
TCGA-44-2657-01	TCGA-44-2657-01	7.556	74	FEMALE	0	1351	M0	NX	Stage IB	T2	Primary Tumor	LIVING
TCGA-69-7761-01	TCGA-69-7761-01	7.54	84	MALE	0	186	MX	N0	Stage IB	T2a	Primary Tumor	LIVING
TCGA-55-8621-01	TCGA-55-8621-01	7.538	75	FEMALE	0	515	MX	N0	Stage IA	T1a	Primary Tumor	LIVING
TCGA-49-4490-01	TCGA-49-4490-01	7.535	45	FEMALE	1	385	M0	N2	Stage IIIA	T3	Primary Tumor	DECEASED
TCGA-55-A48Y-01	TCGA-55-A48Y-01	7.53	69	MALE	0	630	M0	N0	Stage IIA	T2b	Primary Tumor	LIVING
TCGA-05-4410-01	TCGA-05-4410-01	7.527	62	MALE	0	0	M0	N0	Stage IB	T2	Primary Tumor	LIVING
TCGA-91-6830-01	TCGA-91-6830-01	7.519	65	FEMALE	0	60	MX	N1	Stage IIA	T1	Primary Tumor	LIVING
TCGA-73-4662-01	TCGA-73-4662-01	7.511	65	FEMALE	0	2515	M0	N0	Stage IA	T1	Primary Tumor	LIVING
TCGA-05-5428-01	TCGA-05-5428-01	7.511	57	MALE	0	670	M0	N1	Stage IIA	T1b	Primary Tumor	LIVING
TCGA-62-A46P-01	TCGA-62-A46P-01	7.509	65	MALE	1	594	M0	N0	Stage IB	T2	Primary Tumor	DECEASED
TCGA-97-8177-01	TCGA-97-8177-01	7.502	59	FEMALE	0	499	M0	N0	Stage IB	T2a	Primary Tumor	LIVING
TCGA-05-4244-01	TCGA-05-4244-01	7.501	70	MALE	0	0	M1	N2	Stage IV	T2	Primary Tumor	LIVING
TCGA-78-8648-01	TCGA-78-8648-01	7.496	58	FEMALE	1	1209	M0	N0	Stage IIB	T3	Primary Tumor	DECEASED
TCGA-55-A48X-01	TCGA-55-A48X-01	7.495	63	FEMALE	0	689	M0	N1	Stage IIA	T1b	Primary Tumor	LIVING
TCGA-55-6712-01	TCGA-55-6712-01	7.487	71	MALE	1	171	MX	N1	Stage IIA	T2a	Primary Tumor	DECEASED
TCGA-86-6851-01	TCGA-86-6851-01	7.475	73	FEMALE	0	179	M0	N1	Stage IIA	T1b	Primary Tumor	LIVING
TCGA-NJ-A55R-01	TCGA-NJ-A55R-01	7.469	67	MALE	0	603	MX	N0	Stage IA	T1b	Primary Tumor	LIVING
TCGA-MP-A4SY-01	TCGA-MP-A4SY-01	7.455	61	MALE	1	1501	M0	N1	Stage IIB	T2	Primary Tumor	DECEASED
TCGA-55-6543-01	TCGA-55-6543-01	7.441	60	FEMALE	0	435	MX	N0	Stage IA	T1b	Primary Tumor	LIVING
TCGA-55-7914-01	TCGA-55-7914-01	7.434	71	FEMALE	1	187	MX	N1	Stage IIA	T1b	Primary Tumor	DECEASED
TCGA-97-8175-01	TCGA-97-8175-01	7.422	55	FEMALE	0	551	M0	N0	Stage IB	T2a	Primary Tumor	LIVING
TCGA-71-6725-01	TCGA-71-6725-01	7.413	48	FEMALE	0	256	M0	N0	Stage IB	T2	Primary Tumor	LIVING
TCGA-55-7726-01	TCGA-55-7726-01	7.406	72	FEMALE	0	652	MX	N0	Stage IA	T1b	Primary Tumor	LIVING
TCGA-95-8039-01	TCGA-95-8039-01	7.401	72	MALE	0	830	MX	N0	Stage IA	T1	Primary Tumor	LIVING
TCGA-91-6828-01	TCGA-91-6828-01	7.397	70	MALE	0	323	M0	N0	Stage IA	T1a	Primary Tumor	LIVING
TCGA-55-8299-01	TCGA-55-8299-01	7.376	61	FEMALE	1	469	MX	N0	Stage IA	T1b	Primary Tumor	DECEASED
TCGA-86-8674-01	TCGA-86-8674-01	7.363	50	MALE	0	806	M0	N1	Stage IIA	T2a	Primary Tumor	LIVING
TCGA-55-8506-01	TCGA-55-8506-01	7.355	62	FEMALE	0	11	MX	N0	Stage IIB	T3	Primary Tumor	LIVING
TCGA-NJ-A55O-01	TCGA-NJ-A55O-01	7.35	56	FEMALE	0	13	M0	N1	Stage IIA	T1b	Primary Tumor	LIVING
TCGA-55-8510-01	TCGA-55-8510-01	7.339	55	FEMALE	0	539	MX	N0	Stage IB	T2a	Primary Tumor	LIVING
TCGA-75-6212-01	TCGA-75-6212-01	7.336		FEMALE	1	1516	M0	N1	Stage IIB	T2	Primary Tumor	DECEASED
TCGA-53-7626-01	TCGA-53-7626-01	7.33	76	FEMALE	1	929	M0	N1	Stage IIA	T1	Primary Tumor	DECEASED
TCGA-L9-A444-01	TCGA-L9-A444-01	7.319	60	FEMALE	0	307	MX	N0	Stage IA	T1a	Primary Tumor	LIVING
TCGA-05-4417-01	TCGA-05-4417-01	7.315	51	FEMALE	0	455	M0	N0	Stage IB	T2	Primary Tumor	LIVING
TCGA-44-3918-01	TCGA-44-3918-01	7.305	60	FEMALE	0	1036	M0	N0	Stage IA	T1	Primary Tumor	LIVING
TCGA-44-4112-01	TCGA-44-4112-01	7.304	60	FEMALE	1	808	M0	N0	Stage IB	T2a	Primary Tumor	DECEASED
TCGA-55-6971-01	TCGA-55-6971-01	7.302	59	FEMALE	0	1400	MX	N0	Stage IB	T2	Primary Tumor	LIVING
TCGA-67-6215-01	TCGA-67-6215-01	7.292	52	FEMALE	0	174	M0	N0	Stage IB	T2a	Primary Tumor	LIVING
TCGA-64-1681-01	TCGA-64-1681-01	7.289	61	FEMALE	1	1167	M0	N0	Stage IA	T1	Primary Tumor	DECEASED
TCGA-44-3919-01	TCGA-44-3919-01	7.268	71	FEMALE	1	1026	M0	N0	Stage IA	T1	Primary Tumor	DECEASED
TCGA-78-7633-01	TCGA-78-7633-01	7.258	67	MALE	1	1528	M0	N0	Stage IB	T2	Primary Tumor	DECEASED
TCGA-55-7728-01	TCGA-55-7728-01	7.249	64	FEMALE	0	704	MX	N0	Stage IB	T2a	Primary Tumor	LIVING
TCGA-97-8171-01	TCGA-97-8171-01	7.241	81	MALE	0	568	M1a	N2	Stage IV	T2a	Primary Tumor	LIVING
TCGA-64-1680-01	TCGA-64-1680-01	7.219	63	MALE	0	1126	M1	N2	Stage IV	T2a	Primary Tumor	LIVING
TCGA-62-8395-01	TCGA-62-8395-01	7.213	80	FEMALE	0	1216	M0	N0	Stage IIB	T3	Primary Tumor	LIVING
TCGA-38-4627-01	TCGA-38-4627-01	7.206	64	FEMALE	1	1147	M0	N1	Stage IIA	T1b	Primary Tumor	DECEASED
TCGA-86-8359-01	TCGA-86-8359-01	7.198	52	MALE	1	444	M0	N2	Stage IIIA	T3	Primary Tumor	DECEASED
TCGA-99-7458-01	TCGA-99-7458-01	7.196	74	FEMALE	0	747	M0	N0	Stage IIIA	T4	Primary Tumor	LIVING
TCGA-91-A4BD-01	TCGA-91-A4BD-01	7.195	78	MALE	0	603	MX	N1	Stage IIA	T1b	Primary Tumor	LIVING
TCGA-50-8459-01	TCGA-50-8459-01	7.167	68	MALE	0	1119	M0	N0	Stage IIB	T3	Primary Tumor	LIVING
TCGA-50-5935-01	TCGA-50-5935-01	7.147	86	FEMALE	1	653	M0	N0	Stage IA	T1	Primary Tumor	DECEASED
TCGA-50-5944-01	TCGA-50-5944-01	7.13	69	FEMALE	0	1750	M0	N0	Stage IA	T1	Primary Tumor	LIVING
TCGA-97-7937-01	TCGA-97-7937-01	7.129	65	MALE	0	564	MX	N0	Stage IB	T2a	Primary Tumor	LIVING
TCGA-55-7907-01	TCGA-55-7907-01	7.123	77	MALE	1	343	MX	N1	Stage IIA	T2a	Primary Tumor	DECEASED
TCGA-78-7152-01	TCGA-78-7152-01	7.122	65	MALE	1	1215	M0	N0	Stage IB	T2	Primary Tumor	DECEASED
TCGA-05-4403-01	TCGA-05-4403-01	7.121	76	MALE	0	578	M0	N0	Stage IB	T2	Primary Tumor	LIVING
TCGA-49-6742-11	TCGA-49-6742-11	7.12	70	MALE	1	488	M0	N1	Stage IIA	T2a	Solid Tissue Normal	DECEASED
TCGA-78-7537-01	TCGA-78-7537-01	7.119	72	MALE	1	1622	M0	N0	Stage IB	T2	Primary Tumor	DECEASED
TCGA-55-A57B-01	TCGA-55-A57B-01	7.118	80	FEMALE	0	546	M0	N0	Stage IA	T1b	Primary Tumor	LIVING
TCGA-44-A479-01	TCGA-44-A479-01	7.088	73	FEMALE	0	486	MX	N0	Stage IB	T2	Primary Tumor	LIVING
TCGA-44-A47G-01	TCGA-44-A47G-01	7.084	73	FEMALE	0	351	M0	N0	Stage IA	T1	Primary Tumor	LIVING
TCGA-05-4249-01	TCGA-05-4249-01	7.08	67	MALE	0	1523	M0	N0	Stage IB	T2	Primary Tumor	LIVING
TCGA-55-7281-01	TCGA-55-7281-01	7.076	70	FEMALE	0	872	M0	N0	Stage IA	T1b	Primary Tumor	LIVING
TCGA-44-6777-01	TCGA-44-6777-01	7.073	85	FEMALE	1	987	MX	NX	Stage IB	T2	Primary Tumor	DECEASED
TCGA-97-A4M6-01	TCGA-97-A4M6-01	7.07	45	FEMALE	0	568	M0	N0	Stage IA	T1a	Primary Tumor	LIVING
TCGA-L9-A443-01	TCGA-L9-A443-01	7.067	63	FEMALE	1	193	MX	N0	Stage IA	T1a	Primary Tumor	DECEASED
TCGA-NJ-A55A-01	TCGA-NJ-A55A-01	7.036	76	FEMALE	0	15	M0	N0	Stage IB	T2	Primary Tumor	LIVING
TCGA-99-8028-01	TCGA-99-8028-01	7.029	50	FEMALE	0	1118	M0	N0	Stage IA	T1a	Primary Tumor	LIVING
TCGA-44-2659-01	TCGA-44-2659-01	7.027	65	FEMALE	0	1367	M0	N1	Stage IIB	T1	Primary Tumor	LIVING
TCGA-62-A470-01	TCGA-62-A470-01	7.026	84	MALE	1	1194	M0	N0	Stage IB	T2	Primary Tumor	DECEASED
TCGA-67-4679-01	TCGA-67-4679-01	7.023	69	MALE	0	448	M0	N0	[Discrepancy]	T3	Primary Tumor	LIVING
TCGA-44-2668-11	TCGA-44-2668-11	7.023	51	MALE	1	761	M0	N0	Stage IB	T2	Solid Tissue Normal	DECEASED
TCGA-86-A456-01	TCGA-86-A456-01	7.015	78	FEMALE	0	896	M0	N0	Stage IA	T1a	Primary Tumor	LIVING
TCGA-55-8619-01	TCGA-55-8619-01	7.006	72	FEMALE	0	416	MX	N0	Stage IIB	T3	Primary Tumor	LIVING
TCGA-50-5068-01	TCGA-50-5068-01	6.995	59	FEMALE	1	1499	MX	N1	Stage IIB	T2	Primary Tumor	DECEASED
TCGA-78-7162-01	TCGA-78-7162-01	6.979	75	MALE	1	3169	M0	N0	Stage IA	T1	Primary Tumor	DECEASED
TCGA-38-A44F-01	TCGA-38-A44F-01	6.957	80	MALE	0	133	M0	N0	Stage IB	T2a	Primary Tumor	LIVING
TCGA-05-5423-01	TCGA-05-5423-01	6.955	65	MALE	0	151	M0	N1	Stage IIB	T2	Primary Tumor	LIVING
TCGA-NJ-A4YI-01	TCGA-NJ-A4YI-01	6.953	87	FEMALE	1	4	M0	N2	Stage IIIA	T2	Primary Tumor	DECEASED
TCGA-91-8497-01	TCGA-91-8497-01	6.917	75	FEMALE	1	434	MX	N0	Stage IA	T1a	Primary Tumor	DECEASED
TCGA-49-4505-01	TCGA-49-4505-01	6.917	61	FEMALE	1	428	M0	N1	Stage IIB	T2	Primary Tumor	DECEASED
TCGA-97-7941-01	TCGA-97-7941-01	6.907	72	FEMALE	0	484	MX	N0	Stage IA	T1b	Primary Tumor	LIVING
TCGA-55-A4DG-01	TCGA-55-A4DG-01	6.903	71	MALE	0	608	MX	N0	Stage IA	T1b	Primary Tumor	LIVING
TCGA-78-7539-01	TCGA-78-7539-01	6.893	75	FEMALE	0	791	M0	N0	Stage IIA	T2b	Primary Tumor	LIVING
TCGA-78-7161-01	TCGA-78-7161-01	6.89	69	FEMALE	1	291	M0	N0	Stage IIB	T3	Primary Tumor	DECEASED
TCGA-67-3773-01	TCGA-67-3773-01	6.885	84	FEMALE	0	427	M0	N0	Stage IB	T2	Primary Tumor	LIVING
TCGA-55-6972-01	TCGA-55-6972-01	6.862	72	MALE	1	1632	M0	N0	Stage IB	T2	Primary Tumor	DECEASED
TCGA-05-4405-01	TCGA-05-4405-01	6.845	74	FEMALE	0	610	M0	N0	Stage IB	T2	Primary Tumor	LIVING
TCGA-97-8552-01	TCGA-97-8552-01	6.83	55	FEMALE	0	626	MX	N0	Stage I	T1a	Primary Tumor	LIVING
TCGA-55-8097-01	TCGA-55-8097-01	6.816	60	FEMALE	0	476	MX	N0	Stage IA	T1a	Primary Tumor	LIVING
TCGA-62-8397-01	TCGA-62-8397-01	6.807	70	FEMALE	0	1289	M0	N0	Stage IIB	T3	Primary Tumor	LIVING
TCGA-NJ-A4YG-01	TCGA-NJ-A4YG-01	6.806	65	MALE	0	2261	M0	N0	Stage IB	T2	Primary Tumor	LIVING
TCGA-99-AA5R-01	TCGA-99-AA5R-01	6.761	70	FEMALE	0	658	M0	N0	Stage IA	T1a	Primary Tumor	LIVING
TCGA-44-3398-01	TCGA-44-3398-01	6.756	77	FEMALE	0	1163	M0	N0	Stage IA	T1b	Primary Tumor	LIVING
TCGA-44-8117-01	TCGA-44-8117-01	6.711	54	FEMALE	0	385	M0	N0	Stage IB	T2a	Primary Tumor	LIVING
TCGA-50-5942-01	TCGA-50-5942-01	6.691	67	FEMALE	0	1847	M0	N0	Stage IA	T1	Primary Tumor	LIVING
TCGA-69-7763-01	TCGA-69-7763-01	6.682	69	MALE	0	690	M0	N0	Stage IA	T1b	Primary Tumor	LIVING
TCGA-75-6203-01	TCGA-75-6203-01	6.674		FEMALE	0		M0	N2	Stage IIIA	T2	Primary Tumor	LIVING
TCGA-44-A47B-01	TCGA-44-A47B-01	6.656	79	MALE	0	287	M0	N0	Stage IB	T2a	Primary Tumor	LIVING
TCGA-49-6744-01	TCGA-49-6744-01	6.655	64	FEMALE	0	1683	MX	N1	Stage IIA	T2a	Primary Tumor	LIVING
TCGA-86-8073-01	TCGA-86-8073-01	6.644	58	MALE	0	740	M0	N0	Stage IB	T2a	Primary Tumor	LIVING
TCGA-97-A4M0-01	TCGA-97-A4M0-01	6.637	60	FEMALE	0	652	M0	N0	Stage IB	T2a	Primary Tumor	LIVING
TCGA-55-8091-01	TCGA-55-8091-01	6.628	74	MALE	0	600	MX	N0	Stage IB	T2	Primary Tumor	LIVING
TCGA-44-7659-01	TCGA-44-7659-01	6.628	70	MALE	0	691	MX	N0	Stage IA	T1b	Primary Tumor	LIVING
TCGA-97-7552-01	TCGA-97-7552-01	6.59	70	MALE	0	1932	MX	N0	Stage IB	T2	Primary Tumor	LIVING
TCGA-44-8120-01	TCGA-44-8120-01	6.577	58	MALE	0	260	M0	N0	Stage IB	T2a	Primary Tumor	LIVING
TCGA-MP-A5C7-01	TCGA-MP-A5C7-01	6.573	76	FEMALE	0	2248	M0	N0	Stage IB	T2	Primary Tumor	LIVING
TCGA-38-4626-01	TCGA-38-4626-01	6.572	57	FEMALE	0	3674	M0	N0	[Discrepancy]	T2b	Primary Tumor	LIVING
TCGA-53-7813-01	TCGA-53-7813-01	6.563	51	FEMALE	0	424	M0	N0	Stage IIIB	T4	Primary Tumor	LIVING
TCGA-86-8076-01	TCGA-86-8076-01	6.557	42	MALE	0	993	M0	N0	Stage IA	T1	Primary Tumor	LIVING
TCGA-69-8254-01	TCGA-69-8254-01	6.543	85	MALE	0	409				T2b	Primary Tumor	LIVING
TCGA-S2-AA1A-01	TCGA-S2-AA1A-01	6.525	68	FEMALE	0	513	M0	N0	Stage IA	T1b	Primary Tumor	LIVING
TCGA-75-6206-01	TCGA-75-6206-01	6.488		MALE	0	2590	M0	N0	Stage IB	T2	Primary Tumor	LIVING
TCGA-91-6829-11	TCGA-91-6829-11	6.486	78	MALE	1	1258	MX	N0	Stage IB	T2	Solid Tissue Normal	DECEASED
TCGA-91-6835-11	TCGA-91-6835-11	6.481	81	FEMALE	0	79	M0	N0	Stage IA	T1	Solid Tissue Normal	LIVING
TCGA-49-AARR-01	TCGA-49-AARR-01	6.48	68	MALE	0	4992	MX	N0	Stage IA	T1	Primary Tumor	LIVING
TCGA-97-A4M2-01	TCGA-97-A4M2-01	6.462	66	MALE	0	624	M0	N0	Stage IA	T1a	Primary Tumor	LIVING
TCGA-55-7284-01	TCGA-55-7284-01	6.454	74	MALE	1	243	MX	N0	Stage IIB	T3	Primary Tumor	DECEASED
TCGA-J2-8192-01	TCGA-J2-8192-01	6.442	65	FEMALE	0	739	MX	N1	Stage IIA	T2a	Primary Tumor	LIVING
TCGA-55-6980-01	TCGA-55-6980-01	6.424	56	MALE	0	2109	M0	N0	Stage IA	T1	Primary Tumor	LIVING
TCGA-49-4486-01	TCGA-49-4486-01	6.394	72	MALE	1	2318	M0	N0	Stage IA	T1	Primary Tumor	DECEASED
TCGA-55-6968-11	TCGA-55-6968-11	6.37	61	MALE	1	1293	M1	N0	Stage IV	T1	Solid Tissue Normal	DECEASED
TCGA-67-3772-01	TCGA-67-3772-01	6.366	82	FEMALE	0	573	M0	N0	Stage IB	T2	Primary Tumor	LIVING
TCGA-97-7547-01	TCGA-97-7547-01	6.357	67	FEMALE	0	1965	MX	N0	Stage IB	T2	Primary Tumor	LIVING
TCGA-93-7348-01	TCGA-93-7348-01	6.35	75	FEMALE	0	531	MX	N0	Stage IA	T1a	Primary Tumor	LIVING
TCGA-78-7149-01	TCGA-78-7149-01	6.349	71	MALE	0	3940	M0	N0	Stage IIIB	T4	Primary Tumor	LIVING
TCGA-86-8056-01	TCGA-86-8056-01	6.328	63	FEMALE	0	139	M0	N0	Stage IIIA	T4	Primary Tumor	LIVING
TCGA-69-7765-01	TCGA-69-7765-01	6.316	56	MALE	0	165	MX	N0	[Discrepancy]	T4	Primary Tumor	LIVING
TCGA-97-8172-01	TCGA-97-8172-01	6.305	75	FEMALE	0	545	M0	N0	Stage IB	T2a	Primary Tumor	LIVING
TCGA-44-5645-01	TCGA-44-5645-01	6.294	61	FEMALE	0	852		NX	Stage IA	T1	Primary Tumor	LIVING
TCGA-75-5146-01	TCGA-75-5146-01	6.29		MALE	0	2368	M0	N0	Stage IB	T2	Primary Tumor	LIVING
TCGA-55-8206-01	TCGA-55-8206-01	6.281	56	MALE	0	888	M0	N0	Stage IA	T1b	Primary Tumor	LIVING
TCGA-44-3398-11	TCGA-44-3398-11	6.246	77	FEMALE	0	1163	M0	N0	Stage IA	T1b	Solid Tissue Normal	LIVING
TCGA-78-7540-01	TCGA-78-7540-01	6.246	66	FEMALE	1	1197	M0	N0	Stage IB	T2	Primary Tumor	DECEASED
TCGA-44-2661-01	TCGA-44-2661-01	6.219	69	FEMALE	0	1159	M0	N0	Stage IA	T1	Primary Tumor	LIVING
TCGA-73-4676-11	TCGA-73-4676-11	6.208	45	MALE	1	281	M0	N1	Stage IIA	T2a	Solid Tissue Normal	DECEASED
TCGA-75-7025-01	TCGA-75-7025-01	6.187		MALE	0	3305	M0	N0	Stage IB	T2	Primary Tumor	LIVING
TCGA-38-4627-11	TCGA-38-4627-11	6.172	64	FEMALE	1	1147	M0	N1	Stage IIA	T1b	Solid Tissue Normal	DECEASED
TCGA-NJ-A7XG-01	TCGA-NJ-A7XG-01	6.169	49	MALE	0	617	M0	N1	Stage IIIA	T4	Primary Tumor	LIVING
TCGA-91-7771-01	TCGA-91-7771-01	6.155	62	MALE	0	492	MX	N0	Stage IIB	T3	Primary Tumor	LIVING
TCGA-55-A492-01	TCGA-55-A492-01	6.153	70	FEMALE	0	596	MX	N0	Stage IA	T1a	Primary Tumor	LIVING
TCGA-44-6776-01	TCGA-44-6776-01	6.143	60	FEMALE	0	2616	MX	N0	Stage IA	T1	Primary Tumor	LIVING
TCGA-44-6777-11	TCGA-44-6777-11	6.141	85	FEMALE	1	987	MX	NX	Stage IB	T2	Solid Tissue Normal	DECEASED
TCGA-38-4632-11	TCGA-38-4632-11	6.117	42	MALE	1	1357	M1	N1	Stage IV	T2	Solid Tissue Normal	DECEASED
TCGA-55-8512-01	TCGA-55-8512-01	6.117	41	MALE	1	607	M1b	N1	Stage IV	T1a	Primary Tumor	DECEASED
TCGA-49-4501-01	TCGA-49-4501-01	6.112	67	FEMALE	1	1421	M0	N0	Stage IB	T2	Primary Tumor	DECEASED
TCGA-55-7816-01	TCGA-55-7816-01	6.108	49	FEMALE	1	468	MX	NX	Stage IV	TX	Primary Tumor	DECEASED
TCGA-86-8668-01	TCGA-86-8668-01	6.102	61	FEMALE	0	423	M0	N0	Stage IA	T1b	Primary Tumor	LIVING
TCGA-75-7030-01	TCGA-75-7030-01	6.102		MALE	0		M0	N0	Stage IIB	T3	Primary Tumor	LIVING
TCGA-62-A46S-01	TCGA-62-A46S-01	6.071	73	MALE	1	1653	M0	N0	Stage IB	T2	Primary Tumor	DECEASED
TCGA-97-A4M1-01	TCGA-97-A4M1-01	6.068	52	FEMALE	0	601	M0	N0	Stage IA	T1a	Primary Tumor	LIVING
TCGA-55-7573-01	TCGA-55-7573-01	6.059	72	FEMALE	0	487	MX	N0	Stage IA	T1b	Primary Tumor	LIVING
TCGA-86-8281-01	TCGA-86-8281-01	6.047	75	MALE	0	0	M0	NX	Stage IA	T1	Primary Tumor	LIVING
TCGA-73-4677-01	TCGA-73-4677-01	6.027	74	MALE	1	38	M0	N0	[Discrepancy]	T2a	Primary Tumor	DECEASED
TCGA-05-4384-01	TCGA-05-4384-01	6.025	66	MALE	0	426	M0	N2	Stage IIIA	T2	Primary Tumor	LIVING
TCGA-44-6144-11	TCGA-44-6144-11	6.017	58	MALE	0	723	M0	N0	Stage IA	T1a	Solid Tissue Normal	LIVING
TCGA-49-6745-11	TCGA-49-6745-11	5.977	82	MALE	0	522	M0	N2	Stage IIIA	T2a	Solid Tissue Normal	LIVING
TCGA-MP-A4TH-01	TCGA-MP-A4TH-01	5.951	70	FEMALE	0	741	M0	N0	Stage IA	T1a	Primary Tumor	LIVING
TCGA-44-6147-11	TCGA-44-6147-11	5.945	67	FEMALE	0	845	M0	NX	Stage IA	T1b	Solid Tissue Normal	LIVING
TCGA-J2-A4AG-01	TCGA-J2-A4AG-01	5.923	66	FEMALE	0	988	MX	N0	Stage IA	T1b	Primary Tumor	LIVING
TCGA-35-3615-01	TCGA-35-3615-01	5.918	57	MALE	0	14	M0	N0	Stage IB	T2	Primary Tumor	LIVING
TCGA-55-8513-01	TCGA-55-8513-01	5.897	77	FEMALE	0	791	MX	N0	Stage IIB	T3	Primary Tumor	LIVING
TCGA-50-8457-01	TCGA-50-8457-01	5.886	63	FEMALE	0	1125	M0	N0	Stage IA	T1a	Primary Tumor	LIVING
TCGA-55-8514-01	TCGA-55-8514-01	5.884	70	FEMALE	0	520	MX	N0	Stage IB	T2a	Primary Tumor	LIVING
TCGA-49-6761-11	TCGA-49-6761-11	5.859	68	FEMALE	0	354	MX	N2	Stage IIIA	T1	Solid Tissue Normal	LIVING
TCGA-55-6969-11	TCGA-55-6969-11	5.852	52	MALE	0	1239	M0	N0	Stage IB	T2	Solid Tissue Normal	LIVING
TCGA-44-2661-11	TCGA-44-2661-11	5.845	69	FEMALE	0	1159	M0	N0	Stage IA	T1	Solid Tissue Normal	LIVING
TCGA-55-6985-11	TCGA-55-6985-11	5.841	58	FEMALE	0	1233	MX	N0	Stage IB	T2	Solid Tissue Normal	LIVING
TCGA-97-7546-01	TCGA-97-7546-01	5.816	76	FEMALE	0	1285	MX	N0	Stage IA	T1	Primary Tumor	LIVING
TCGA-44-6146-01	TCGA-44-6146-01	5.797	64	MALE	0	728	M0	N0	Stage IIB	T3	Primary Tumor	LIVING
TCGA-55-8207-01	TCGA-55-8207-01	5.756	73	MALE	0	977	MX	N0	Stage IB	T2a	Primary Tumor	LIVING
TCGA-97-7938-01	TCGA-97-7938-01	5.727	76	FEMALE	1	18	MX	N0	Stage IA	T1a	Primary Tumor	DECEASED
TCGA-44-2655-11	TCGA-44-2655-11	5.722	65	FEMALE	0	1324	M0	N0	Stage IA	T1	Solid Tissue Normal	LIVING
TCGA-44-6148-01	TCGA-44-6148-01	5.712	60	MALE	0	704	M0	N0	Stage IA	T1b	Primary Tumor	LIVING
TCGA-91-8496-01	TCGA-91-8496-01	5.703	63	FEMALE	0	505	MX	NX	Stage IB	T2a	Primary Tumor	LIVING
TCGA-55-8087-01	TCGA-55-8087-01	5.69	59	FEMALE	0	462	MX	N0	Stage IB	T2a	Primary Tumor	LIVING
TCGA-55-6986-11	TCGA-55-6986-11	5.664	74	FEMALE	0	3261	M0	N0	Stage IB	T2	Solid Tissue Normal	LIVING
TCGA-44-3396-11	TCGA-44-3396-11	5.657	74	FEMALE	0	1130	M0	N2	Stage IIIA	T2	Solid Tissue Normal	LIVING
TCGA-55-6983-11	TCGA-55-6983-11	5.656	81	MALE	0	2823	M0	N1	Stage IIB	T2	Solid Tissue Normal	LIVING
TCGA-38-4626-11	TCGA-38-4626-11	5.651	57	FEMALE	0	3674	M0	N0	[Discrepancy]	T2b	Solid Tissue Normal	LIVING
TCGA-55-7727-01	TCGA-55-7727-01	5.633	70	MALE	0	119	MX	N2	Stage IIIA	T1a	Primary Tumor	LIVING
TCGA-44-2655-01	TCGA-44-2655-01	5.627	65	FEMALE	0	1324	M0	N0	Stage IA	T1	Primary Tumor	LIVING
TCGA-50-5932-11	TCGA-50-5932-11	5.611	75	MALE	1	1235	M0	N1	Stage IIB	T2	Solid Tissue Normal	DECEASED
TCGA-97-8174-01	TCGA-97-8174-01	5.588	67	MALE	1	164	M0	N0	Stage IIA	T2b	Primary Tumor	DECEASED
TCGA-55-7725-01	TCGA-55-7725-01	5.561	68	FEMALE	0	442	MX	N0	Stage IA	T1a	Primary Tumor	LIVING
TCGA-55-6978-11	TCGA-55-6978-11	5.54	81	MALE	1	176	MX	N0	Stage IIA	T2b	Solid Tissue Normal	DECEASED
TCGA-86-A4P8-01	TCGA-86-A4P8-01	5.527	59	FEMALE	0	805	MX	N2	Stage IIIA	T1b	Primary Tumor	LIVING
TCGA-L4-A4E6-01	TCGA-L4-A4E6-01	5.525	67	MALE	0	435	M0	N0	Stage IA	T1	Primary Tumor	LIVING
TCGA-73-7498-01	TCGA-73-7498-01	5.497	58	FEMALE	0	1189	M0	N0	Stage IA	T1b	Primary Tumor	LIVING
TCGA-97-A4M3-01	TCGA-97-A4M3-01	5.476	69	FEMALE	0	540	M0	N0	Stage IA	T1b	Primary Tumor	LIVING
TCGA-50-5935-11	TCGA-50-5935-11	5.471	86	FEMALE	1	653	M0	N0	Stage IA	T1	Solid Tissue Normal	DECEASED
TCGA-67-6217-01	TCGA-67-6217-01	5.448	73	FEMALE	0	422	M0	N1	Stage IIA	T2a	Primary Tumor	LIVING
TCGA-78-7156-01	TCGA-78-7156-01	5.436	62	MALE	1	976	M1	N1	Stage IV	T4	Primary Tumor	DECEASED
TCGA-91-6849-01	TCGA-91-6849-01	5.398	75	FEMALE	0	35	MX	N2	Stage IIIA	T2	Primary Tumor	LIVING
TCGA-67-3770-01	TCGA-67-3770-01	5.339	70	FEMALE	0	610	M0	N0	Stage IA	T1	Primary Tumor	LIVING
TCGA-49-4490-11	TCGA-49-4490-11	5.33	45	FEMALE	1	385	M0	N2	Stage IIIA	T3	Solid Tissue Normal	DECEASED
TCGA-69-8253-01	TCGA-69-8253-01	5.327	59	FEMALE	0	426	MX	N1	Stage IIA	T1a	Primary Tumor	LIVING
TCGA-44-2665-11	TCGA-44-2665-11	5.323	55	FEMALE	0	1301	M0	N1	Stage IIB	T2	Solid Tissue Normal	LIVING
TCGA-44-5645-11	TCGA-44-5645-11	5.248	61	FEMALE	0	852		NX	Stage IA	T1	Solid Tissue Normal	LIVING
TCGA-49-4510-01	TCGA-49-4510-01	5.213	51	FEMALE	1	896	M0	N1	Stage IIB	T2	Primary Tumor	DECEASED
TCGA-55-6972-11	TCGA-55-6972-11	5.187	72	MALE	1	1632	M0	N0	Stage IB	T2	Solid Tissue Normal	DECEASED
TCGA-55-6975-11	TCGA-55-6975-11	5.174	61	MALE	1	118	M0	N1	Stage IIB	T2	Solid Tissue Normal	DECEASED
TCGA-91-6849-11	TCGA-91-6849-11	5.167	75	FEMALE	0	35	MX	N2	Stage IIIA	T2	Solid Tissue Normal	LIVING
TCGA-44-6148-11	TCGA-44-6148-11	5.163	60	MALE	0	704	M0	N0	Stage IA	T1b	Solid Tissue Normal	LIVING
TCGA-44-6146-11	TCGA-44-6146-11	5.109	64	MALE	0	728	M0	N0	Stage IIB	T3	Solid Tissue Normal	LIVING
TCGA-J2-8194-01	TCGA-J2-8194-01	5.018	69	FEMALE	0	724	MX	N0	Stage IIB	T3	Primary Tumor	LIVING
TCGA-55-7724-01	TCGA-55-7724-01	5.003	76	FEMALE	0	705	MX	N0	Stage IB	T2a	Primary Tumor	LIVING
TCGA-44-2662-11	TCGA-44-2662-11	4.993	65	MALE	0	1280	M0	N0	Stage IB	T2	Solid Tissue Normal	LIVING
TCGA-55-6971-11	TCGA-55-6971-11	4.981	59	FEMALE	0	1400	MX	N0	Stage IB	T2	Solid Tissue Normal	LIVING
TCGA-91-6847-11	TCGA-91-6847-11	4.948	62	FEMALE	0	842	MX	N0	Stage IB	T2	Solid Tissue Normal	LIVING
TCGA-55-6982-11	TCGA-55-6982-11	4.903	79	FEMALE	1	995	M0	N1	Stage IIB	T2	Solid Tissue Normal	DECEASED
TCGA-50-6595-11	TCGA-50-6595-11	4.898	74	FEMALE	1	189	M0	N2	Stage IIIA	T2	Solid Tissue Normal	DECEASED
TCGA-44-6145-11	TCGA-44-6145-11	4.873	62	FEMALE	0	595	M0	N0	Stage IA	T1	Solid Tissue Normal	LIVING
TCGA-49-4512-11	TCGA-49-4512-11	4.829	69	FEMALE	1	905	MX	N2	Stage IIIA	T2	Solid Tissue Normal	DECEASED
TCGA-49-6743-11	TCGA-49-6743-11	4.823	81	FEMALE	0	1621	MX	N2	Stage IIIA	T1	Solid Tissue Normal	LIVING
TCGA-38-4625-11	TCGA-38-4625-11	4.806	66	FEMALE	0	2973	M0	N0	Stage IB	T2a	Solid Tissue Normal	LIVING
TCGA-50-5930-11	TCGA-50-5930-11	4.785	47	MALE	1	282	M0	N2	Stage IIIA	T2	Solid Tissue Normal	DECEASED
TCGA-55-6984-11	TCGA-55-6984-11	4.74	71	FEMALE	1	760	M0	N1	Stage IIB	T2	Solid Tissue Normal	DECEASED
TCGA-78-7167-01	TCGA-78-7167-01	4.731	77	MALE	1	2681	M1	N0	Stage IV	T2	Primary Tumor	DECEASED
TCGA-55-6970-11	TCGA-55-6970-11	4.692	67	FEMALE	1	464	MX	N2	Stage IIIA	T2	Solid Tissue Normal	DECEASED
TCGA-44-6776-11	TCGA-44-6776-11	4.609	60	FEMALE	0	2616	MX	N0	Stage IA	T1	Solid Tissue Normal	LIVING
TCGA-55-6981-11	TCGA-55-6981-11	4.605	53	FEMALE	1	1379	M0	N2	Stage IIIA	T1	Solid Tissue Normal	DECEASED
TCGA-55-6979-11	TCGA-55-6979-11	4.599	59	FEMALE	1	237	M0	N1	Stage IIB	T2	Solid Tissue Normal	DECEASED
TCGA-55-7815-01	TCGA-55-7815-01	4.588	76	MALE	0	773	MX	N0	Stage IB	T2a	Primary Tumor	LIVING
TCGA-50-5936-11	TCGA-50-5936-11	4.346	58	MALE	1	257	M0	N2	Stage IIIA	T2	Solid Tissue Normal	DECEASED
TCGA-49-6744-11	TCGA-49-6744-11	4.315	64	FEMALE	0	1683	MX	N1	Stage IIA	T2a	Solid Tissue Normal	LIVING
TCGA-55-6980-11	TCGA-55-6980-11	4.298	56	MALE	0	2109	M0	N0	Stage IA	T1	Solid Tissue Normal	LIVING
TCGA-91-6828-11	TCGA-91-6828-11	4.248	70	MALE	0	323	M0	N0	Stage IA	T1a	Solid Tissue Normal	LIVING
TCGA-50-5939-11	TCGA-50-5939-11	4.133	85	MALE	1	460	M0	N0	Stage IB	T2	Solid Tissue Normal	DECEASED
TCGA-50-5933-11	TCGA-50-5933-11	4.128	72	MALE	1	2393	M0	N2	Stage IIIB	T4	Solid Tissue Normal	DECEASED
TCGA-50-5931-11	TCGA-50-5931-11	3.89	75	FEMALE	1	434	M0	N0	Stage IB	T2	Solid Tissue Normal	DECEASED
TCGA-91-6831-11	TCGA-91-6831-11	3.597	66	MALE	0	310	MX	N0	Stage IB	T2	Solid Tissue Normal	LIVING
TCGA-44-6778-11	TCGA-44-6778-11	3.463	59	MALE	0	1864	MX	N0	Stage IA	T1	Solid Tissue Normal	LIVING
TCGA-91-6836-11	TCGA-91-6836-11	2.295	52	FEMALE	0	417	MX	N0	Stage IB	T2	Solid Tissue Normal	LIVING
TCGA-73-4658-11	TCGA-73-4658-11		80	FEMALE	1	1600	M0	N0	Stage IB	T2	Solid Tissue Normal	DECEASED
TCGA-50-6594-11	TCGA-50-6594-11		79	FEMALE	1	370	M0	N2	Stage IIIA	T3	Solid Tissue Normal	DECEASED
TCGA-49-4494-11	TCGA-49-4494-11		77	MALE	1	1081	M0	N2	Stage IIIA	T3	Solid Tissue Normal	DECEASED
TCGA-55-7724-11	TCGA-55-7724-11		76	FEMALE	0	705	MX	N0	Stage IB	T2a	Solid Tissue Normal	LIVING
TCGA-55-7283-11	TCGA-55-7283-11		76	FEMALE	0	609	MX	N2	Stage IIIA	T3	Solid Tissue Normal	LIVING
TCGA-38-4630-11	TCGA-38-4630-11		75	FEMALE	1	1073	M0	N0	Stage IB	T2	Solid Tissue Normal	DECEASED
TCGA-93-7348-11	TCGA-93-7348-11		75	FEMALE	0	531	MX	N0	Stage IA	T1a	Solid Tissue Normal	LIVING
TCGA-49-4488-11	TCGA-49-4488-11		74	FEMALE	1	869	MX	N0	Stage IA	T1	Solid Tissue Normal	DECEASED
TCGA-55-1595-11	TCGA-55-1595-11		74	FEMALE	0	1479	M0	N0	Stage IA	T1	Solid Tissue Normal	LIVING
TCGA-73-4677-11	TCGA-73-4677-11		74	MALE	1	38	M0	N0	[Discrepancy]	T2a	Solid Tissue Normal	DECEASED
TCGA-44-A47F-01	TCGA-44-A47F-01		74	MALE	0	337	M0	N1	Stage IIB	T2b	Primary Tumor	LIVING
TCGA-49-4507-11	TCGA-49-4507-11		73	FEMALE	1	268	M0	N1	Stage IIIA	T3	Solid Tissue Normal	DECEASED
TCGA-38-4631-11	TCGA-38-4631-11		72	FEMALE	1	354	M0	N0	Stage IB	T2	Solid Tissue Normal	DECEASED
TCGA-55-7726-11	TCGA-55-7726-11		72	FEMALE	0	652	MX	N0	Stage IA	T1b	Solid Tissue Normal	LIVING
TCGA-49-4486-11	TCGA-49-4486-11		72	MALE	1	2318	M0	N0	Stage IA	T1	Solid Tissue Normal	DECEASED
TCGA-44-7660-11	TCGA-44-7660-11		72	MALE	0	592	MX	N0	Stage IB	T2	Solid Tissue Normal	LIVING
TCGA-44-3919-11	TCGA-44-3919-11		71	FEMALE	1	1026	M0	N0	Stage IA	T1	Solid Tissue Normal	DECEASED
TCGA-50-6592-11	TCGA-50-6592-11		71	FEMALE	1	777	M0	N0	Stage IB	T2	Solid Tissue Normal	DECEASED
TCGA-55-7914-11	TCGA-55-7914-11		71	FEMALE	1	187	MX	N1	Stage IIA	T1b	Solid Tissue Normal	DECEASED
TCGA-MP-A4T2-01	TCGA-MP-A4T2-01		71	MALE	1	1136	M0	N0	Stage IA	T1	Primary Tumor	DECEASED
TCGA-55-7911-11	TCGA-55-7911-11		70	FEMALE	0	537	MX	N0	Stage IA	T1a	Solid Tissue Normal	LIVING
TCGA-86-7711-11	TCGA-86-7711-11		70	MALE	1	1046	M0	N1	Stage IIA	T2a	Solid Tissue Normal	DECEASED
TCGA-86-7713-11	TCGA-86-7713-11		70	MALE	0	1157	M0	N0	Stage IIA	T2b	Solid Tissue Normal	LIVING
TCGA-44-7659-11	TCGA-44-7659-11		70	MALE	0	691	MX	N0	Stage IA	T1b	Solid Tissue Normal	LIVING
TCGA-44-7661-11	TCGA-44-7661-11		69	FEMALE	1	557	M0	N0	Stage IB	T2a	Solid Tissue Normal	DECEASED
TCGA-73-4670-11	TCGA-73-4670-11		69	FEMALE	0	131	M1	N0	Stage IV	T2	Solid Tissue Normal	LIVING
TCGA-49-4506-11	TCGA-49-4506-11		68	FEMALE	1	999	M0	N1	Stage IIB	T2	Solid Tissue Normal	DECEASED
TCGA-55-7725-11	TCGA-55-7725-11		68	FEMALE	0	442	MX	N0	Stage IA	T1a	Solid Tissue Normal	LIVING
TCGA-38-4629-11	TCGA-38-4629-11		68	MALE	1	864	M0	N0	Stage IIB	T3	Solid Tissue Normal	DECEASED
TCGA-55-1594-11	TCGA-55-1594-11		68	MALE	0	1178	M0	N2	Stage IIIA	T2	Solid Tissue Normal	LIVING
TCGA-49-4501-11	TCGA-49-4501-11		67	FEMALE	1	1421	M0	N0	Stage IB	T2	Solid Tissue Normal	DECEASED
TCGA-05-5420-11	TCGA-05-5420-11		67	MALE	0	457	M0	N2	Stage IIIA	T2	Solid Tissue Normal	LIVING
TCGA-78-7540-11	TCGA-78-7540-11		66	FEMALE	1	1197	M0	N0	Stage IB	T2	Solid Tissue Normal	DECEASED
TCGA-73-4668-11	TCGA-73-4668-11		66	FEMALE	0	467	M0	N1	Stage IIB	T2	Solid Tissue Normal	LIVING
TCGA-44-2664-01	TCGA-44-2664-01		66	FEMALE			M0	N0	Stage IA	T1	Primary Tumor	LIVING
TCGA-73-4659-11	TCGA-73-4659-11		66	MALE	1	711	M0	N2	Stage IIIA	T2	Solid Tissue Normal	DECEASED
TCGA-38-4628-11	TCGA-38-4628-11		65	FEMALE	1	1492	M0	N1	Stage IIB	T2	Solid Tissue Normal	DECEASED
TCGA-73-4662-11	TCGA-73-4662-11		65	FEMALE	0	2515	M0	N0	Stage IA	T1	Solid Tissue Normal	LIVING
TCGA-44-2659-11	TCGA-44-2659-11		65	FEMALE	0	1367	M0	N1	Stage IIB	T1	Solid Tissue Normal	LIVING
TCGA-55-1592-11	TCGA-55-1592-11		65	MALE	1	701	M0	N0	Stage IA	T2	Solid Tissue Normal	DECEASED
TCGA-55-7574-11	TCGA-55-7574-11		64	FEMALE	1	995	M0	N0	Stage IB	T2a	Solid Tissue Normal	DECEASED
TCGA-44-7671-11	TCGA-44-7671-11		64	MALE	0	889	M0	N0	Stage IB	T2a	Solid Tissue Normal	LIVING
TCGA-55-7903-11	TCGA-55-7903-11		64	MALE	0	567	MX	N0	Stage IA	T1b	Solid Tissue Normal	LIVING
TCGA-50-6591-11	TCGA-50-6591-11		63	FEMALE	1	119	M1	N0	Stage IV	T2	Solid Tissue Normal	DECEASED
TCGA-49-4505-11	TCGA-49-4505-11		61	FEMALE	1	428	M0	N1	Stage IIB	T2	Solid Tissue Normal	DECEASED
TCGA-44-7662-11	TCGA-44-7662-11		61	MALE	0	218	MX	N0	Stage IB	T2a	Solid Tissue Normal	LIVING
TCGA-44-4112-11	TCGA-44-4112-11		60	FEMALE	1	808	M0	N0	Stage IB	T2a	Solid Tissue Normal	DECEASED
TCGA-44-3918-11	TCGA-44-3918-11		60	FEMALE	0	1036	M0	N0	Stage IA	T1	Solid Tissue Normal	LIVING
TCGA-50-7109-11	TCGA-50-7109-11		60	MALE	1	308	M0	N0	Stage IA	T1	Solid Tissue Normal	DECEASED
TCGA-78-7163-11	TCGA-78-7163-11		60	MALE	0	7248	M0	N0	Stage IB	T2	Solid Tissue Normal	LIVING
TCGA-55-7570-11	TCGA-55-7570-11		60	MALE	0	824	MX	N0	Stage IA	T1a	Solid Tissue Normal	LIVING
TCGA-73-4675-11	TCGA-73-4675-11		59	MALE	1	922	M0	N1	Stage IIIA	T3	Solid Tissue Normal	DECEASED
TCGA-44-7669-11	TCGA-44-7669-11		59	MALE	1	574	MX	N1	Stage IIA	T1b	Solid Tissue Normal	DECEASED
TCGA-44-2656-11	TCGA-44-2656-11		59	MALE	0	1429	M0	N0	Stage IB	T2	Solid Tissue Normal	LIVING
TCGA-44-6144-01	TCGA-44-6144-01		58	MALE	0	723	M0	N0	Stage IA	T1a	Primary Tumor	LIVING
TCGA-55-1596-11	TCGA-55-1596-11		55	MALE	0	2065	M0	N1	Stage IIB	T2	Solid Tissue Normal	LIVING
TCGA-55-7576-11	TCGA-55-7576-11		54	MALE	0	670	M0	N0	Stage IB	T2a	Solid Tissue Normal	LIVING
TCGA-44-5643-11	TCGA-44-5643-11		53	MALE	0	1013	M0	N2	Stage IIIA	T2b	Solid Tissue Normal	LIVING
TCGA-73-4666-11	TCGA-73-4666-11		52	FEMALE	0	800	M1	N0	Stage IV	T1	Solid Tissue Normal	LIVING
TCGA-44-7672-11	TCGA-44-7672-11		52	FEMALE	0	719	M0	N0	Stage IA	T1b	Solid Tissue Normal	LIVING
TCGA-49-4510-11	TCGA-49-4510-11		51	FEMALE	1	896	M0	N1	Stage IIB	T2	Solid Tissue Normal	DECEASED
TCGA-55-7910-11	TCGA-55-7910-11		50	FEMALE	0	1040	M0	N0	Stage IIA	T2b	Solid Tissue Normal	LIVING
TCGA-50-6593-11	TCGA-50-6593-11		49	FEMALE	1	336	M0	N2	Stage IIIA	T1	Solid Tissue Normal	DECEASED
TCGA-44-7667-11	TCGA-44-7667-11		49	FEMALE	0	1097	MX	N0	Stage IIB	T3	Solid Tissue Normal	LIVING
TCGA-44-7670-11	TCGA-44-7670-11		47	FEMALE	0	882	M0	N1	Stage IIA	T1b	Solid Tissue Normal	LIVING
TCGA-44-3917-01	TCGA-44-3917-01		33	FEMALE	0	1183	M0	N0	Stage IB	T2	Primary Tumor	LIVING
TCGA-35-3621-01	TCGA-35-3621-01										Primary Tumor
TCGA-17-Z000-01	TCGA-17-Z000-01
TCGA-17-Z001-01	TCGA-17-Z001-01
TCGA-17-Z002-01	TCGA-17-Z002-01
TCGA-17-Z003-01	TCGA-17-Z003-01
TCGA-17-Z004-01	TCGA-17-Z004-01
TCGA-17-Z005-01	TCGA-17-Z005-01
TCGA-17-Z006-01	TCGA-17-Z006-01
TCGA-17-Z007-01	TCGA-17-Z007-01
TCGA-17-Z008-01	TCGA-17-Z008-01
TCGA-17-Z009-01	TCGA-17-Z009-01
TCGA-17-Z010-01	TCGA-17-Z010-01
TCGA-17-Z011-01	TCGA-17-Z011-01
TCGA-17-Z012-01	TCGA-17-Z012-01
TCGA-17-Z013-01	TCGA-17-Z013-01
TCGA-17-Z014-01	TCGA-17-Z014-01
TCGA-17-Z015-01	TCGA-17-Z015-01
TCGA-17-Z016-01	TCGA-17-Z016-01
TCGA-17-Z017-01	TCGA-17-Z017-01
TCGA-17-Z018-01	TCGA-17-Z018-01
TCGA-17-Z019-01	TCGA-17-Z019-01
TCGA-17-Z020-01	TCGA-17-Z020-01
TCGA-17-Z021-01	TCGA-17-Z021-01
TCGA-17-Z022-01	TCGA-17-Z022-01
TCGA-17-Z023-01	TCGA-17-Z023-01
TCGA-17-Z024-01	TCGA-17-Z024-01
TCGA-17-Z025-01	TCGA-17-Z025-01
TCGA-17-Z026-01	TCGA-17-Z026-01
TCGA-17-Z027-01	TCGA-17-Z027-01
TCGA-17-Z028-01	TCGA-17-Z028-01
TCGA-17-Z029-01	TCGA-17-Z029-01
TCGA-17-Z030-01	TCGA-17-Z030-01
TCGA-17-Z031-01	TCGA-17-Z031-01
TCGA-17-Z032-01	TCGA-17-Z032-01
TCGA-17-Z033-01	TCGA-17-Z033-01
TCGA-17-Z034-01	TCGA-17-Z034-01
TCGA-17-Z035-01	TCGA-17-Z035-01
TCGA-17-Z036-01	TCGA-17-Z036-01
TCGA-17-Z037-01	TCGA-17-Z037-01
TCGA-17-Z038-01	TCGA-17-Z038-01
TCGA-17-Z039-01	TCGA-17-Z039-01
TCGA-17-Z040-01	TCGA-17-Z040-01
TCGA-17-Z041-01	TCGA-17-Z041-01
TCGA-17-Z042-01	TCGA-17-Z042-01
TCGA-17-Z043-01	TCGA-17-Z043-01
TCGA-17-Z044-01	TCGA-17-Z044-01
TCGA-17-Z045-01	TCGA-17-Z045-01
TCGA-17-Z046-01	TCGA-17-Z046-01
TCGA-17-Z047-01	TCGA-17-Z047-01
TCGA-17-Z048-01	TCGA-17-Z048-01
TCGA-17-Z049-01	TCGA-17-Z049-01
TCGA-17-Z050-01	TCGA-17-Z050-01
TCGA-17-Z051-01	TCGA-17-Z051-01
TCGA-17-Z052-01	TCGA-17-Z052-01
TCGA-17-Z053-01	TCGA-17-Z053-01
TCGA-17-Z054-01	TCGA-17-Z054-01
TCGA-17-Z055-01	TCGA-17-Z055-01
TCGA-17-Z056-01	TCGA-17-Z056-01
TCGA-17-Z057-01	TCGA-17-Z057-01
TCGA-17-Z058-01	TCGA-17-Z058-01
TCGA-17-Z059-01	TCGA-17-Z059-01
TCGA-17-Z060-01	TCGA-17-Z060-01
TCGA-17-Z061-01	TCGA-17-Z061-01
TCGA-17-Z062-01	TCGA-17-Z062-01
